# Supplementary material for: DeepPeptide predicts cleaved peptides in proteins using conditional random fields
Source: Bioinformatics. 2023 Oct 9;39(10):btad616. doi: 10.1093/bioinformatics/btad616 (PMC10585352; doi:10.1093/bioinformatics/btad616)
Supplement: btad616_Supplementary_Data [file btad616_supplementary_data.zip]

Archive with 2 entries (2 files):
- Table_S3.xlsx
- Supplement.docx
