# Supplementary material for: DeepPeptide predicts cleaved peptides in proteins using conditional random fields
Source: Bioinformatics. 2023 Oct 9;39(10):btad616. doi: 10.1093/bioinformatics/btad616 (PMC10585352; doi:10.1093/bioinformatics/btad616)
Supplement: btad616_Supplementary_Data [file btad616_supplementary_data.zip › Table_S3.xlsx]

## Sheet: Predicted Counts
Proteome ID	Taxonomy ID	Species	Name	UniProt Peptides (5-50)	UniProt Propeptides (5-50)	UniProt Peptides (all)	UniProt Propeptides (all)	DeepPeptide Peptides	DeepPeptide Propeptides	Number of proteins	DeepPeptide Peptides/Precursor	DeepPeptide Propeptides/Precursor
UP000005640	9606	Homo sapiens	Human	352	394	405	831	458	815	20598	0.0222352	0.0395669
UP000002494	10116	Rattus norvegicus	Rat	252	260	286	522	349	940	22825	0.0152903	0.0411829
UP000000589	10090	Mus musculus	Mouse	254	407	285	829	508	921	21984	0.0231077	0.0418941
UP000009136	9913	Bos taurus	Bovine	232	181	256	379	359	942	23842	0.0150575	0.0395101
UP000000803	7227	Drosophila melanogaster	Fruit fly	126	83	138	175	355	1093	13823	0.0256818	0.0790711
UP000001940	6239	Caenorhabditis elegans	None	117	60	126	157	744	1674	19825	0.0375284	0.0844388
UP000006548	3702	Arabidopsis thaliana	Mouse-ear cress	105	236	111	516	474	1346	27474	0.0172527	0.0489918
UP000002254	9615	Canis lupus familiaris	Dog	84	57	89	119	325	794	20990	0.0154836	0.0378275
UP000000539	9031	Gallus gallus	Chicken	51	89	60	160	220	689	18112	0.0121466	0.0380411
UP000002311	559292	Saccharomyces cerevisiae (strain ATCC 204508 /...	Baker's yeast	56	99	58	147	101	501	6059	0.0166694	0.0826869
UP000002277	9598	Pan troglodytes	Chimpanzee	43	25	50	45	355	869	23053	0.0153993	0.0376957
UP000000437	7955	Danio rerio	Zebrafish	14	31	25	77	205	1319	26355	0.00777841	0.0500474
UP000001519	9595	Gorilla gorilla gorilla	Western lowland gorilla	19	4	22	13	334	839	21789	0.0153288	0.0385057
UP000007062	7165	Anopheles gambiae	African malaria mosquito	15	18	15	24	262	1041	12909	0.0202959	0.0806414
UP000000561	237631	Ustilago maydis (strain 521 / FGSC 9021)	Corn smut fungus	10	2	11	6	26	384	6788	0.00383029	0.0565704
UP000001038	8090	Oryzias latipes	Japanese rice fish	9	3	11	11	212	1045	23617	0.00897658	0.0442478
UP000059680	39947	Oryza sativa subsp. japonica	Rice	5	32	10	74	676	959	43673	0.0154787	0.0219586
UP000008143	8364	Xenopus tropicalis	Western clawed frog	7	6	8	27	178	1201	22098	0.00805503	0.0543488
UP000001805	367110	Neurospora crassa (strain ATCC 24698 / 74-OR23...	None	7	16	7	31	59	537	9759	0.0060457	0.0550261
UP000002485	284812	Schizosaccharomyces pombe (strain 972 / ATCC 2...	Fission yeast	7	31	7	60	25	399	5122	0.00488091	0.0778993
UP000007305	4577	Zea mays	Maize	7	8	7	14	346	955	39207	0.00882495	0.0243579
UP000007266	7070	Tribolium castaneum	Red flour beetle	2	1	2	3	554	1293	16568	0.033438	0.078042
UP000001554	7739	Branchiostoma floridae	Florida lancelet	1	1	1	2	294	1101	28542	0.0103006	0.0385747
UP000001555	6945	Ixodes scapularis	Black-legged tick	1	0	1	0	416	700	20484	0.0203085	0.034173
UP000002195	44689	Dictyostelium discoideum	Social amoeba	1	33	1	106	330	1754	12727	0.0259291	0.137817
UP000002280	13616	Monodelphis domestica	Gray short-tailed opossum	1	3	1	7	189	816	21225	0.00890459	0.0384452
UP000008144	7719	Ciona intestinalis	Transparent sea squirt	1	1	1	2	616	1054	16680	0.0369305	0.0631894
UP000000542	5664	Leishmania major	None	0	0	0	1	10	303	8038	0.00124409	0.0376959
UP000000559	237561	Candida albicans (strain SC5314 / ATCC MYA-2876)	Yeast	0	101	0	113	19	618	6035	0.0031483	0.102403
UP000000600	5888	Paramecium tetraurelia	None	0	11	0	17	209	1972	39461	0.00529637	0.0499734
UP000001055	321614	Phaeosphaeria nodorum (strain SN15 / ATCC MYA-...	Glume blotch fungus	0	1	0	8	478	1058	15998	0.0298787	0.0661333
UP000001300	284591	Yarrowia lipolytica (strain CLIB 122 / E 150)	Yeast	0	3	0	8	48	486	6449	0.00744301	0.0753605
UP000001312	665079	Sclerotinia sclerotiorum (strain ATCC 18683 / ...	White mold	0	1	0	6	584	941	14445	0.0404292	0.0651436
UP000001357	81824	Monosiga brevicollis	Choanoflagellate	0	0	0	0	22	289	9188	0.00239443	0.0314541
UP000001449	35128	Thalassiosira pseudonana	Marine diatom	0	2	0	2	15	582	11717	0.00128019	0.0496714
UP000001450	36329	Plasmodium falciparum (isolate 3D7)	None	0	8	0	19	41	1183	5374	0.00762933	0.220134
UP000001542	5722	Trichomonas vaginalis	None	0	0	0	0	1430	6569	50190	0.0284917	0.130883
UP000001548	184922	Giardia intestinalis (strain ATCC 50803 / WB c...	None	0	0	0	0	14	156	4900	0.00285714	0.0318367
UP000001593	45351	Nematostella vectensis	Starlet sea anemone	0	12	0	13	259	882	24428	0.0106026	0.0361061
UP000002149	214684	Cryptococcus neoformans var. neoformans seroty...	None	0	4	0	6	15	308	6604	0.00227135	0.0466384
UP000002530	330879	Neosartorya fumigata (strain ATCC MYA-4609 / A...	None	0	27	0	45	46	633	9647	0.00476832	0.0656163
UP000005238	164328	Phytophthora ramorum	Sudden oak death agent	0	0	0	0	53	801	15349	0.00345299	0.0521858
UP000006727	3218	Physcomitrium patens	Spreading-leaved earth moss	0	3	0	4	657	981	31358	0.0209516	0.0312839
UP000006906	3055	Chlamydomonas reinhardtii	None	0	2	0	4	74	506	17614	0.0042012	0.0287271
UP000007241	684364	Batrachochytrium dendrobatidis (strain JAM81 /...	Frog chytrid fungus	0	0	0	0	58	671	8610	0.00673635	0.0779326
UP000008783	418459	Puccinia graminis f. sp. tritici (strain CRL 7...	Black stem rust fungus	0	0	0	0	346	757	15688	0.0220551	0.0482534
UP000015101	6412	Helobdella robusta	Californian leech	0	0	0	0	192	1061	23328	0.00823045	0.0454818
UP000018468	7918	Lepisosteus oculatus	Spotted gar	0	0	0	0	127	852	18321	0.00693194	0.046504

## Sheet: Predicted Sequences
This data refers to the DeepPeptide columns in Table 3 and the "Predicted Counts" sheet of this file. Each row lists one peptide/propeptide that was predicted in the reference proteomes.
	proteome_id	species	common name	protein	start	stop	type	sequence
0	UP000000437_7955	Danio rerio	Zebrafish	A0A077DF94	23	44	Peptide	IQKSSLSKNWGPQSMLYLKGKH
1	UP000000437_7955	Danio rerio	Zebrafish	A0A077DF94	48	70	Propeptide	FVPDIDDHFISNSGLKSWYAVFK
2	UP000000437_7955	Danio rerio	Zebrafish	A0A0A7H8E2	149	154	Peptide	KSPYIL
3	UP000000437_7955	Danio rerio	Zebrafish	A0A0A7H8E2	157	169	Peptide	QLRTNKSRRPYIL
4	UP000000437_7955	Danio rerio	Zebrafish	A0A0K0WSQ7	22	40	Propeptide	SHVNRSPSASAASQTHRRE
5	UP000000437_7955	Danio rerio	Zebrafish	A0A0K1H345	18	43	Propeptide	AHWEVREVDSAEDELEETPEDNMVKQ
6	UP000000437_7955	Danio rerio	Zebrafish	A0A0K1H345	124	141	Propeptide	EPPIKEFIFIHEQAYSKL
7	UP000000437_7955	Danio rerio	Zebrafish	A0A0K1H367	18	43	Propeptide	AHWEVREVDSAEDELEETPNDNMVKQ
8	UP000000437_7955	Danio rerio	Zebrafish	A0A0K1H367	125	144	Propeptide	PPRKEFNFIHDRAVNENEKM
9	UP000000437_7955	Danio rerio	Zebrafish	A0A0R4IFI0	1	28	Propeptide	MKMDAELLHSPVLGLAEEEEVDMTDWNL
10	UP000000437_7955	Danio rerio	Zebrafish	A0A0R4IJL2	415	437	Propeptide	FSKKLIGPKFHRHANEVDAPLVL
11	UP000000437_7955	Danio rerio	Zebrafish	A0A0R4IKU3	932	955	Propeptide	SCVSISVCVLLLLCSLILTLTSDL
12	UP000000437_7955	Danio rerio	Zebrafish	A0A0R4ILT6	67	105	Peptide	AIPQCALGSRCAMRLGSRFGKLCECGRGSNCNSFLLKCI
13	UP000000437_7955	Danio rerio	Zebrafish	A0A0R4IMY7	1	31	Propeptide	MDEAALEPTLVQTLAVSTAKGGRYLSLSPSF
14	UP000000437_7955	Danio rerio	Zebrafish	A0A0R4IQJ4	1	17	Propeptide	MIDWHNGTTPGQREDER
15	UP000000437_7955	Danio rerio	Zebrafish	A0A0R4IVA4	1	23	Propeptide	MTLDNLKHSAILSTLFKMADDND
16	UP000000437_7955	Danio rerio	Zebrafish	A0A140LFS0	20	24	Propeptide	ADEER
17	UP000000437_7955	Danio rerio	Zebrafish	A0A181	24	32	Propeptide	SPVYPALKF
18	UP000000437_7955	Danio rerio	Zebrafish	A0A181	35	61	Peptide	HADAIFTNSYRKVLGQISARKFLQTVM
19	UP000000437_7955	Danio rerio	Zebrafish	A0A1B1LZI1	30	52	Propeptide	HPALAEGDKSENHDRPIGDRHRR
20	UP000000437_7955	Danio rerio	Zebrafish	A0A1D5NSK0	21	54	Propeptide	KCIFDQIQRSVNVVSPPTAQYASAYRFKTQRSKR
21	UP000000437_7955	Danio rerio	Zebrafish	A0A1D5NSQ4	1	19	Propeptide	MAELAGYNGNESFMLATDL
22	UP000000437_7955	Danio rerio	Zebrafish	A0A1L2F565	25	29	Propeptide	QESES
23	UP000000437_7955	Danio rerio	Zebrafish	A0A2R8QM83	1	9	Propeptide	MTDNSMTMR
24	UP000000437_7955	Danio rerio	Zebrafish	A0A2R9YJM5	1	19	Propeptide	MNDLLQNSSLLNWDVLEER
25	UP000000437_7955	Danio rerio	Zebrafish	A0A2S1XYZ5	1	23	Propeptide	MASSTEMAHSGITMSLTSEYDYD
26	UP000000437_7955	Danio rerio	Zebrafish	A0A2U9DQL0	221	234	Propeptide	ERENTTEEEAYEED
27	UP000000437_7955	Danio rerio	Zebrafish	A0A455LLX8	1	24	Propeptide	MEAEPLGMFLDNASVLDVDRGIIN
28	UP000000437_7955	Danio rerio	Zebrafish	A0A8M1N0E2	1	31	Propeptide	MALHKGLIMLKRVFTPNKCCTRLFGNGTNTL
29	UP000000437_7955	Danio rerio	Zebrafish	A0A8M1N0Z5	34	53	Propeptide	LGKHLLGHWRSSTSHGKLVR
30	UP000000437_7955	Danio rerio	Zebrafish	A0A8M1N3H2	1	9	Propeptide	MDKKKNIDI
31	UP000000437_7955	Danio rerio	Zebrafish	A0A8M1N4Y5	1	26	Propeptide	MAVEMRLPAVHKHVSLKTGQSSREDK
32	UP000000437_7955	Danio rerio	Zebrafish	A0A8M1N5N5	471	495	Propeptide	TSPGVKALTEAMMQSLLFALVTLVM
33	UP000000437_7955	Danio rerio	Zebrafish	A0A8M1N5P4	1	24	Propeptide	MAASLAKKCAAPQILKTLSAPTLR
34	UP000000437_7955	Danio rerio	Zebrafish	A0A8M1N6S0	1	28	Propeptide	MYDQDEDIQYDEDDDEITPDLWQEACWI
35	UP000000437_7955	Danio rerio	Zebrafish	A0A8M1N6X2	30	63	Propeptide	TSLAKISNDQASNPAINIDSKHAHDFLAHARQRR
36	UP000000437_7955	Danio rerio	Zebrafish	A0A8M1N745	17	29	Propeptide	EPRYLEDLAIEER
37	UP000000437_7955	Danio rerio	Zebrafish	A0A8M1N7B4	22	38	Peptide	SDLSQSPDKCCFSFSNT
38	UP000000437_7955	Danio rerio	Zebrafish	A0A8M1N7V4	452	475	Propeptide	GAFGLHKLGLICLPLILTVTVELT
39	UP000000437_7955	Danio rerio	Zebrafish	A0A8M1N7Z8	1	29	Propeptide	MGEVSTPSQLKKGKGSLLSQIQITRAKMR
40	UP000000437_7955	Danio rerio	Zebrafish	A0A8M1N9D5	22	26	Propeptide	ARVGI
41	UP000000437_7955	Danio rerio	Zebrafish	A0A8M1N9Q8	484	505	Propeptide	GSSALKTPVVLLFSLALFSFVV
42	UP000000437_7955	Danio rerio	Zebrafish	A0A8M1NA01	420	449	Propeptide	SASRKLAFSVLIFISFVIVQLWTDSCFICL
43	UP000000437_7955	Danio rerio	Zebrafish	A0A8M1NA55	24	44	Propeptide	YPLSKQPEASSNPPAHKRVRT
44	UP000000437_7955	Danio rerio	Zebrafish	A0A8M1NA55	47	67	Peptide	CSCSSWLDNECIYFCHLDIIW
45	UP000000437_7955	Danio rerio	Zebrafish	A0A8M1NA87	1	14	Propeptide	MVTTTIGIMAEEKL
46	UP000000437_7955	Danio rerio	Zebrafish	A0A8M1NA99	1	9	Propeptide	MAELEGLEF
47	UP000000437_7955	Danio rerio	Zebrafish	A0A8M1NAZ1	27	64	Propeptide	DTEIDVDHGTDLDIFEINEVAGLDLVEGDILIEEGESR
48	UP000000437_7955	Danio rerio	Zebrafish	A0A8M1NBC2	28	41	Propeptide	GSDGPRGVALPFVF
49	UP000000437_7955	Danio rerio	Zebrafish	A0A8M1NC54	1	43	Propeptide	MVARTSVRLIWRQFIQSRMGEMSSKVQMISPEEALPGREQSIK
50	UP000000437_7955	Danio rerio	Zebrafish	A0A8M1NCD8	107	119	Peptide	SYSMEHFRWGKPM
51	UP000000437_7955	Danio rerio	Zebrafish	A0A8M1NCD8	165	181	Peptide	NNGKYRMTHFRWNAPPD
52	UP000000437_7955	Danio rerio	Zebrafish	A0A8M1NCM6	289	313	Propeptide	GSVNLFSFPLALAFSIIPLFISRFF
53	UP000000437_7955	Danio rerio	Zebrafish	A0A8M1NCQ0	27	40	Propeptide	HYSKSSRYAARDQL
54	UP000000437_7955	Danio rerio	Zebrafish	A0A8M1NDA4	25	46	Propeptide	GRPSVFLSRAEANRPLHPRVRR
55	UP000000437_7955	Danio rerio	Zebrafish	A0A8M1NDF8	146	168	Propeptide	WSGKLKTDVTVLVLSIVLFVWYN
56	UP000000437_7955	Danio rerio	Zebrafish	A0A8M1NDL6	1088	1100	Peptide	FNIMLRYDGPPPT
57	UP000000437_7955	Danio rerio	Zebrafish	A0A8M1NDW2	1	9	Propeptide	MSSAISKST
58	UP000000437_7955	Danio rerio	Zebrafish	A0A8M1NDX4	18	29	Propeptide	TVDLRQAAAMAA
59	UP000000437_7955	Danio rerio	Zebrafish	A0A8M1NEC7	22	38	Peptide	SDFSQNPDKCCFSFSTI
60	UP000000437_7955	Danio rerio	Zebrafish	A0A8M1NEI0	95	131	Peptide	GGATARSGCFGHKMDRIGTMSGMGCQPSHYHSINNLS
61	UP000000437_7955	Danio rerio	Zebrafish	A0A8M1NEM1	1	9	Propeptide	MSDAEKFLY
62	UP000000437_7955	Danio rerio	Zebrafish	A0A8M1NF56	1	24	Propeptide	MSTISPTDFDSVEIQQQYNDINNR
63	UP000000437_7955	Danio rerio	Zebrafish	A0A8M1NF77	32	37	Propeptide	NSRMIR
64	UP000000437_7955	Danio rerio	Zebrafish	A0A8M1NF84	1	25	Propeptide	MTEIVVTDCNLNSVCERIEQHCCVD
65	UP000000437_7955	Danio rerio	Zebrafish	A0A8M1NFT9	21	25	Propeptide	MESGI
66	UP000000437_7955	Danio rerio	Zebrafish	A0A8M1NFU1	1	35	Propeptide	MDIQRLNETQIPGWECSRTPDNSSMNISALSVEVN
67	UP000000437_7955	Danio rerio	Zebrafish	A0A8M1NG42	40	66	Peptide	HADGLFTSGYSKLLGQLSARRYLESLI
68	UP000000437_7955	Danio rerio	Zebrafish	A0A8M1NG42	70	81	Peptide	VSDDLMEDQAPM
69	UP000000437_7955	Danio rerio	Zebrafish	A0A8M1NG42	84	111	Peptide	HSDAIFTDNYSRFRKQMAVKKYLNSVLT
70	UP000000437_7955	Danio rerio	Zebrafish	A0A8M1NG42	115	153	Peptide	SQEDPPSMQEESAGGETTYRESYDDVTVDRLLNHIPLPL
71	UP000000437_7955	Danio rerio	Zebrafish	A0A8M1NGU1	19	63	Propeptide	VDFHVDPGSSNAHPLYAKSPVSVRSLLGTGSDADFSRVHHRIHKR
72	UP000000437_7955	Danio rerio	Zebrafish	A0A8M1NGU9	33	56	Propeptide	SPQEFDSSDEGPEVEFLSTTRTRR
73	UP000000437_7955	Danio rerio	Zebrafish	A0A8M1NH23	20	24	Propeptide	TLDYR
74	UP000000437_7955	Danio rerio	Zebrafish	A0A8M1NI47	18	22	Propeptide	MDSGI
75	UP000000437_7955	Danio rerio	Zebrafish	A0A8M1NIH8	91	112	Peptide	SDKPSKDKSPCKLFFWKTFSSC
76	UP000000437_7955	Danio rerio	Zebrafish	A0A8M1NIM6	640	666	Propeptide	GGKNAGVTYGLILLIALLVSGSVVFTT
77	UP000000437_7955	Danio rerio	Zebrafish	A0A8M1NJM4	16	27	Propeptide	CGQPTYKPIDSR
78	UP000000437_7955	Danio rerio	Zebrafish	A0A8M1NKV3	1	21	Propeptide	MASPYLENPVDIGAQIVQRAL
79	UP000000437_7955	Danio rerio	Zebrafish	A0A8M1NLM1	33	43	Peptide	FPDTAVDCCLT
80	UP000000437_7955	Danio rerio	Zebrafish	A0A8M1NQI5	1	6	Propeptide	MPTWTN
81	UP000000437_7955	Danio rerio	Zebrafish	A0A8M1NRE2	23	55	Propeptide	LHSSSQSRMGKEQHRNLMAHRKHGVMGVHRVKR
82	UP000000437_7955	Danio rerio	Zebrafish	A0A8M1NSW5	280	304	Propeptide	RSYIFHVSTILLVSSVFTSLCVLTV
83	UP000000437_7955	Danio rerio	Zebrafish	A0A8M1NSY5	32	50	Peptide	QPIGKVYPRGNHWAVGHLM
84	UP000000437_7955	Danio rerio	Zebrafish	A0A8M1NT94	21	36	Propeptide	FKMERGFHAGGVNATE
85	UP000000437_7955	Danio rerio	Zebrafish	A0A8M1NTB8	1	24	Propeptide	MMSSQILVSRPHYDTRVVAQSGSQ
86	UP000000437_7955	Danio rerio	Zebrafish	A0A8M1NUC2	23	51	Propeptide	QDFYEERTGPTRVKTRGPTASNLQKHNGD
87	UP000000437_7955	Danio rerio	Zebrafish	A0A8M1NVA3	1	10	Propeptide	MKMSNADMVL
88	UP000000437_7955	Danio rerio	Zebrafish	A0A8M1NVM8	26	49	Propeptide	QPLCHQRGLHKTNAVKTYDVRKVE
89	UP000000437_7955	Danio rerio	Zebrafish	A0A8M1NW48	18	28	Propeptide	AENLSESTTDQ
90	UP000000437_7955	Danio rerio	Zebrafish	A0A8M1NXM3	1	17	Propeptide	MSVLRGLIIKRWSSDVR
91	UP000000437_7955	Danio rerio	Zebrafish	A0A8M1NYR6	1	23	Propeptide	MSNIAKVLSRRQDRGEGLGTNEK
92	UP000000437_7955	Danio rerio	Zebrafish	A0A8M1NYZ0	21	26	Propeptide	FPMERR
93	UP000000437_7955	Danio rerio	Zebrafish	A0A8M1NZU1	22	47	Propeptide	VPLQGDSTSTETADSFLARAPGLTTM
94	UP000000437_7955	Danio rerio	Zebrafish	A0A8M1NZU1	50	78	Peptide	HSEGTFSNDYSKYLETRRAQDFVQWLMNA
95	UP000000437_7955	Danio rerio	Zebrafish	A0A8M1NZU1	81	85	Peptide	NGGSV
96	UP000000437_7955	Danio rerio	Zebrafish	A0A8M1NZU1	88	132	Peptide	HAEGTYTSDVSSYLQDQAAQSFVAWLKSGQPKPDVANNKGANMAQ
97	UP000000437_7955	Danio rerio	Zebrafish	A0A8M1NZU1	135	169	Peptide	HVDGSFTSDVNKVLDSIAAKEYLQWVMNSKASGTS
98	UP000000437_7955	Danio rerio	Zebrafish	A0A8M1P1B7	1	22	Propeptide	MDLADAVGGEEEVKKEEGNEVE
99	UP000000437_7955	Danio rerio	Zebrafish	A0A8M1P1Y1	186	208	Propeptide	SSGSLRASVSFSVGALLFLLKTL
100	UP000000437_7955	Danio rerio	Zebrafish	A0A8M1P248	1	14	Propeptide	MMNVTELITSLTPQ
101	UP000000437_7955	Danio rerio	Zebrafish	A0A8M1P286	1	25	Propeptide	MEFPNDSIGFTDPRHFHLYNESLFQ
102	UP000000437_7955	Danio rerio	Zebrafish	A0A8M1P2J5	139	161	Propeptide	RASHKSLTFLTLCLPALLLYSWI
103	UP000000437_7955	Danio rerio	Zebrafish	A0A8M1P2L8	136	140	Propeptide	IVKEN
104	UP000000437_7955	Danio rerio	Zebrafish	A0A8M1P2M4	83	106	Peptide	SFPGSNTPLDRLSISTMDPKSNKQ
105	UP000000437_7955	Danio rerio	Zebrafish	A0A8M1P2M4	116	133	Peptide	RVSVPIDRIGVGRLPSSR
106	UP000000437_7955	Danio rerio	Zebrafish	A0A8M1P2N7	20	40	Propeptide	DQCDNDNTADNCNKWTETSHN
107	UP000000437_7955	Danio rerio	Zebrafish	A0A8M1P2V6	23	50	Propeptide	IPLQDTEENGSLMSEDVLFNDPREVNTM
108	UP000000437_7955	Danio rerio	Zebrafish	A0A8M1P2V6	53	81	Peptide	HSEGTFSNDYSKYLETRRAQDFVQWLMNS
109	UP000000437_7955	Danio rerio	Zebrafish	A0A8M1P2V6	84	88	Peptide	SGVPT
110	UP000000437_7955	Danio rerio	Zebrafish	A0A8M1P2V6	91	120	Peptide	HADGTYTSDVSSYLQDQAAKEFVSWLKTGR
111	UP000000437_7955	Danio rerio	Zebrafish	A0A8M1P2W6	89	127	Peptide	SGCSLGTCTVHVLAHRLHDLNNKLKIGNAPVDKINPYGY
112	UP000000437_7955	Danio rerio	Zebrafish	A0A8M1P2W9	393	414	Propeptide	SSTCAQSFYPLVLVLALLNKLL
113	UP000000437_7955	Danio rerio	Zebrafish	A0A8M1P2Y8	1	14	Propeptide	MMLNMAETKADLTA
114	UP000000437_7955	Danio rerio	Zebrafish	A0A8M1P382	20	34	Propeptide	KSITDPVQGSRREVR
115	UP000000437_7955	Danio rerio	Zebrafish	A0A8M1P3F2	21	42	Propeptide	GDQRTVFRSRRRANALLLRSRR
116	UP000000437_7955	Danio rerio	Zebrafish	A0A8M1P3F3	19	30	Propeptide	DKELEVLVASER
117	UP000000437_7955	Danio rerio	Zebrafish	A0A8M1P3L0	1	25	Propeptide	MVSDFDRSREHESGKRDADPSASRR
118	UP000000437_7955	Danio rerio	Zebrafish	A0A8M1P3N5	481	490	Propeptide	AVIIQKYFTD
119	UP000000437_7955	Danio rerio	Zebrafish	A0A8M1P3Q1	98	129	Peptide	KNSGCFGSKLDRIGSMSSLGCNTVGRSGPKKN
120	UP000000437_7955	Danio rerio	Zebrafish	A0A8M1P3R9	1	25	Propeptide	MDSLSLINGSSGSKDLSIGEDSSDL
121	UP000000437_7955	Danio rerio	Zebrafish	A0A8M1P3T0	1	9	Propeptide	MHVDFEKLR
122	UP000000437_7955	Danio rerio	Zebrafish	A0A8M1P3Y0	29	64	Peptide	YPPKPEPPAGDVGPEEMAKYHTALRHYINLITRQRY
123	UP000000437_7955	Danio rerio	Zebrafish	A0A8M1P3Y0	68	95	Propeptide	STPEAAVAELLFGDDEQDIRPRVEDLLW
124	UP000000437_7955	Danio rerio	Zebrafish	A0A8M1P479	22	30	Propeptide	KGGHSGEQH
125	UP000000437_7955	Danio rerio	Zebrafish	A0A8M1P4B1	1	23	Propeptide	MLAARRFIYQVRYSLHTMSEAVE
126	UP000000437_7955	Danio rerio	Zebrafish	A0A8M1P4C1	38	58	Propeptide	LPSTNIKITQALPMQLSDSNQ
127	UP000000437_7955	Danio rerio	Zebrafish	A0A8M1P4K0	1	8	Propeptide	MGSKYHWQ
128	UP000000437_7955	Danio rerio	Zebrafish	A0A8M1P4N4	1	14	Propeptide	MAGLQPQDDLLKMS
129	UP000000437_7955	Danio rerio	Zebrafish	A0A8M1P530	435	457	Propeptide	GSSNAPVLFILFLSLMLSLWSLN
130	UP000000437_7955	Danio rerio	Zebrafish	A0A8M1P5H7	1	9	Propeptide	MVTKPTSCT
131	UP000000437_7955	Danio rerio	Zebrafish	A0A8M1P644	27	63	Peptide	GTGKRLLGGNMAYGVIQSLKECLYFLLCCWCIKEILD
132	UP000000437_7955	Danio rerio	Zebrafish	A0A8M1P663	1	9	Propeptide	MFLTTVNLA
133	UP000000437_7955	Danio rerio	Zebrafish	A0A8M1P6E9	25	63	Propeptide	VPFIQVQDEHHVESEELQENQHLTEAEHRLTDPLVLFRT
134	UP000000437_7955	Danio rerio	Zebrafish	A0A8M1P6E9	66	90	Peptide	QSHLSLCRFCCKCCRNKGCGYCCKF
135	UP000000437_7955	Danio rerio	Zebrafish	A0A8M1P6J5	1	28	Propeptide	MMENTGNISDLLYALSNPMVSNSSIFCR
136	UP000000437_7955	Danio rerio	Zebrafish	A0A8M1P6K2	280	285	Propeptide	VYSWLT
137	UP000000437_7955	Danio rerio	Zebrafish	A0A8M1P718	27	40	Propeptide	ELGVSADHQNRTAR
138	UP000000437_7955	Danio rerio	Zebrafish	A0A8M1P762	1	23	Propeptide	MMELKIQLIPTGEIILPPGKNGE
139	UP000000437_7955	Danio rerio	Zebrafish	A0A8M1P7C8	4184	4208	Propeptide	PAISTLSVYLLMLFSALLLLLQHYE
140	UP000000437_7955	Danio rerio	Zebrafish	A0A8M1P7N7	17	29	Propeptide	EPRYLKDIAIEER
141	UP000000437_7955	Danio rerio	Zebrafish	A0A8M1P7T4	1	14	Propeptide	MYVKFISRLFSAMA
142	UP000000437_7955	Danio rerio	Zebrafish	A0A8M1P823	1	14	Propeptide	MISSEALRPTPNAA
143	UP000000437_7955	Danio rerio	Zebrafish	A0A8M1P856	259	282	Propeptide	SGHHTAFCKLLLIVLILFYVVFTC
144	UP000000437_7955	Danio rerio	Zebrafish	A0A8M1P8C3	79	119	Peptide	FGRVPTCDVGEQCAIRKGSRIGKMCDCPRGAFCNYFLLKCL
145	UP000000437_7955	Danio rerio	Zebrafish	A0A8M1P8C5	1	14	Propeptide	MADTQPTEMMEEDE
146	UP000000437_7955	Danio rerio	Zebrafish	A0A8M1P8F5	20	38	Propeptide	INEELANAPNQRTRSIQMR
147	UP000000437_7955	Danio rerio	Zebrafish	A0A8M1P8G0	1	17	Propeptide	MSRMLDMKEFGEAAPFL
148	UP000000437_7955	Danio rerio	Zebrafish	A0A8M1P8L7	21	25	Propeptide	FRVPR
149	UP000000437_7955	Danio rerio	Zebrafish	A0A8M1P933	25	51	Propeptide	YPLEGGTDVPQLRVVEELDRLKLGFGW
150	UP000000437_7955	Danio rerio	Zebrafish	A0A8M1P939	172	193	Propeptide	GAERIITPALIMLIFPLAVLTV
151	UP000000437_7955	Danio rerio	Zebrafish	A0A8M1P996	615	640	Propeptide	DAFKLKIQDRQLMVAFVTSAFYLCSL
152	UP000000437_7955	Danio rerio	Zebrafish	A0A8M1P9C6	25	31	Propeptide	MTLMNPE
153	UP000000437_7955	Danio rerio	Zebrafish	A0A8M1P9C6	34	59	Peptide	GWTLNSAGYLLGPYAHRSLNVRHRAS
154	UP000000437_7955	Danio rerio	Zebrafish	A0A8M1P9D4	18	45	Propeptide	FEFIIDGEWESEMSDPLDHHHDSGRYRR
155	UP000000437_7955	Danio rerio	Zebrafish	A0A8M1P9E6	100	122	Propeptide	HATQLGTGFSFILSLLMLAWHLL
156	UP000000437_7955	Danio rerio	Zebrafish	A0A8M1P9F0	1	21	Propeptide	MLVIMGLSRNETVIWTEEHMD
157	UP000000437_7955	Danio rerio	Zebrafish	A0A8M1P9G7	1071	1094	Propeptide	SAFSHFGSLYTVLLCLLGLILLNH
158	UP000000437_7955	Danio rerio	Zebrafish	A0A8M1PAU7	1	14	Propeptide	MQPEEFTSSVTLHP
159	UP000000437_7955	Danio rerio	Zebrafish	A0A8M1PAZ1	1	19	Propeptide	MEPSVIPGADIPDLYSINP
160	UP000000437_7955	Danio rerio	Zebrafish	A0A8M1PBB6	169	190	Propeptide	GSLRTLSSTIVMFAPFILHRLL
161	UP000000437_7955	Danio rerio	Zebrafish	A0A8M1PBH3	22	31	Propeptide	MPKGTGKHKR
162	UP000000437_7955	Danio rerio	Zebrafish	A0A8M1PCF5	93	97	Peptide	YGGFM
163	UP000000437_7955	Danio rerio	Zebrafish	A0A8M1PCF5	100	105	Peptide	YGGFMI
164	UP000000437_7955	Danio rerio	Zebrafish	A0A8M1PCF5	108	126	Propeptide	AAEIGTGAPAESDGTGAIS
165	UP000000437_7955	Danio rerio	Zebrafish	A0A8M1PCF5	129	133	Peptide	YGGFM
166	UP000000437_7955	Danio rerio	Zebrafish	A0A8M1PCF5	136	169	Peptide	ADDGAEDQQVELLREILRVGLSSESDDQPDGDMV
167	UP000000437_7955	Danio rerio	Zebrafish	A0A8M1PCF5	172	188	Peptide	YGGFMRSVQENTGRDLH
168	UP000000437_7955	Danio rerio	Zebrafish	A0A8M1PCF5	191	213	Peptide	YGGFMRRVGRPDWLDNQKSGGLL
169	UP000000437_7955	Danio rerio	Zebrafish	A0A8M1PCF5	216	229	Propeptide	TWEEGGETALPDMQ
170	UP000000437_7955	Danio rerio	Zebrafish	A0A8M1PCF5	232	237	Peptide	YGGFMD
171	UP000000437_7955	Danio rerio	Zebrafish	A0A8M1PD26	201	218	Peptide	SHNKVLNPPGGKSSVVFY
172	UP000000437_7955	Danio rerio	Zebrafish	A0A8M1PD64	1	35	Propeptide	MNTRRRHGPKSSQDGVYTGPSQTQSQLVQQLETPL
173	UP000000437_7955	Danio rerio	Zebrafish	A0A8M1PDR2	112	139	Peptide	SKSLSGCFGGRLDRIGSSSTLGCNSKKG
174	UP000000437_7955	Danio rerio	Zebrafish	A0A8M1PDW2	538	561	Propeptide	GSSSYFSHISPALLFPLLVKWLLC
175	UP000000437_7955	Danio rerio	Zebrafish	A0A8M1PE34	1	15	Propeptide	MSSEETLDSVLSHWL
176	UP000000437_7955	Danio rerio	Zebrafish	A0A8M1PE44	21	56	Propeptide	DSDASSFETDCILDKGCDVLAGIRSFVPEDEVEESR
177	UP000000437_7955	Danio rerio	Zebrafish	A0A8M1PEI6	20	37	Propeptide	SVFLDGEKADSVLWRRRR
178	UP000000437_7955	Danio rerio	Zebrafish	A0A8M1PET2	1	9	Propeptide	MAETADRME
179	UP000000437_7955	Danio rerio	Zebrafish	A0A8M1PFA3	20	41	Propeptide	SRLKQSDANPAVLNPWRHRVKR
180	UP000000437_7955	Danio rerio	Zebrafish	A0A8M1PFY0	77	89	Propeptide	QIHQKPDRLLLNM
181	UP000000437_7955	Danio rerio	Zebrafish	A0A8M1PG13	20	37	Propeptide	EVFLNTRDANQVLIRQRR
182	UP000000437_7955	Danio rerio	Zebrafish	A0A8M1PGA4	1	5	Propeptide	MTVEK
183	UP000000437_7955	Danio rerio	Zebrafish	A0A8M1PHA2	1	23	Propeptide	MNGTAGICNHCRNTIREKEKMSR
184	UP000000437_7955	Danio rerio	Zebrafish	A0A8M1PHD0	20	68	Propeptide	RPVEDLIEKMSKKTGGNFTKKGNLLVSSVIETSKHAGENTDGPVILFGD
185	UP000000437_7955	Danio rerio	Zebrafish	A0A8M1PHG1	446	453	Propeptide	VSLLYLSE
186	UP000000437_7955	Danio rerio	Zebrafish	A0A8M1PHS9	36	63	Propeptide	FSHFSARSSVPSKGLMSRRRAPSRKMSQ
187	UP000000437_7955	Danio rerio	Zebrafish	A0A8M1PI54	1	24	Propeptide	MRKQRNLTSSEMMACGQYEVTIAP
188	UP000000437_7955	Danio rerio	Zebrafish	A0A8M1PNY3	290	317	Propeptide	MSTRYSEAPCLLPAVFVLNALLLMQMIV
189	UP000000437_7955	Danio rerio	Zebrafish	A0A8M1PRY8	1	23	Propeptide	MEADDHFSLNISAAFTNISPTVT
190	UP000000437_7955	Danio rerio	Zebrafish	A0A8M1PS41	25	35	Propeptide	LSASDERRLPR
191	UP000000437_7955	Danio rerio	Zebrafish	A0A8M1PS90	26	46	Peptide	QESIDAVNRICCYGKGSNSRI
192	UP000000437_7955	Danio rerio	Zebrafish	A0A8M1PSA1	29	56	Propeptide	VREPRHQSHVHRTLLKPHATLPLSRSRF
193	UP000000437_7955	Danio rerio	Zebrafish	A0A8M1PSM8	1	18	Propeptide	MTFRNTSVDLFSQFYILQ
194	UP000000437_7955	Danio rerio	Zebrafish	A0A8M1PSX6	1113	1137	Propeptide	RASGLCGSLVILLISLVNLLAYLNI
195	UP000000437_7955	Danio rerio	Zebrafish	A0A8M1PU27	21	50	Propeptide	EDTEFLEDGDFEDYMISDMDSNAAPVRIPR
196	UP000000437_7955	Danio rerio	Zebrafish	A0A8M1PU30	282	309	Propeptide	QRAMTHLFRNFRKHWETNQIVDSTPSVQ
197	UP000000437_7955	Danio rerio	Zebrafish	A0A8M1PU48	79	107	Peptide	DHHHHSGEKACLATCWTALCFCCLCDMCF
198	UP000000437_7955	Danio rerio	Zebrafish	A0A8M1PU60	22	29	Propeptide	NTGLTPEK
199	UP000000437_7955	Danio rerio	Zebrafish	A0A8M1PU80	1	14	Propeptide	MSARTLERLALSIP
200	UP000000437_7955	Danio rerio	Zebrafish	A0A8M1PUG5	555	577	Propeptide	GGRVPVCSSALIGLVYAVLKSLF
201	UP000000437_7955	Danio rerio	Zebrafish	A0A8M1PUX6	22	26	Propeptide	LESGI
202	UP000000437_7955	Danio rerio	Zebrafish	A0A8M1PUY8	490	512	Propeptide	SANALHSSVILLSLLNAWIIHLF
203	UP000000437_7955	Danio rerio	Zebrafish	A0A8M1PV65	1	21	Propeptide	MDFPEDSENSSLRLSNSSKQI
204	UP000000437_7955	Danio rerio	Zebrafish	A0A8M1PV78	955	978	Propeptide	AGLILVPCWMSVFTLTAAVCLLRL
205	UP000000437_7955	Danio rerio	Zebrafish	A0A8M1PZ39	204	227	Propeptide	AGRVQTVGPLLASVLVLLASLSSL
206	UP000000437_7955	Danio rerio	Zebrafish	A0A8M1PZ92	141	165	Peptide	NEALTSIAGGLQAFNRQKGGFGFRF
207	UP000000437_7955	Danio rerio	Zebrafish	A0A8M1PZM4	18	67	Propeptide	LPSQVSPNFGARRQRSYSEDIEENQTAMDRIIDVNDYQGVFSVDGTNLRE
208	UP000000437_7955	Danio rerio	Zebrafish	A0A8M1PZY2	104	111	Peptide	DYLGWMDF
209	UP000000437_7955	Danio rerio	Zebrafish	A0A8M1PZY2	115	123	Propeptide	SAEEYEYSS
210	UP000000437_7955	Danio rerio	Zebrafish	A0A8M1Q175	246	271	Propeptide	KATTIVPPLSLITFFLVFEILCFSTG
211	UP000000437_7955	Danio rerio	Zebrafish	A0A8M1Q1G1	1	21	Propeptide	MNSTSDYEGDYDGDYLNELQK
212	UP000000437_7955	Danio rerio	Zebrafish	A0A8M1Q1H0	1	14	Propeptide	MSSWLPLLQTDMAS
213	UP000000437_7955	Danio rerio	Zebrafish	A0A8M1Q1H5	17	43	Propeptide	CGVRQPLGWAAKESTTKKPIDGDIHEG
214	UP000000437_7955	Danio rerio	Zebrafish	A0A8M1Q1R2	1	37	Peptide	MEFGRKIRMGSSNSKRIRELRDDIEAITTNTAKDSPT
215	UP000000437_7955	Danio rerio	Zebrafish	A0A8M1Q1T7	1	28	Propeptide	MGRSALDMGGCQSYNSSDEEDISALKAN
216	UP000000437_7955	Danio rerio	Zebrafish	A0A8M1Q1V3	1	14	Propeptide	MANSKELMLSNSVS
217	UP000000437_7955	Danio rerio	Zebrafish	A0A8M1Q1X4	998	1023	Propeptide	RAWRPNTIPISLLSAIALSTLRPVLC
218	UP000000437_7955	Danio rerio	Zebrafish	A0A8M1Q1X6	197	220	Propeptide	GSSPSGDRLLITVATLLLAALLVS
219	UP000000437_7955	Danio rerio	Zebrafish	A0A8M1Q1Z2	282	305	Propeptide	HACRSESQTPLVTVLSLALVLIWR
220	UP000000437_7955	Danio rerio	Zebrafish	A0A8M1Q254	1	22	Propeptide	MDVRTQINTSEDGTLSQLNQST
221	UP000000437_7955	Danio rerio	Zebrafish	A0A8M1Q266	19	40	Propeptide	LHSSVFLQRRDAVSVFRIRTRR
222	UP000000437_7955	Danio rerio	Zebrafish	A0A8M1Q278	1	14	Propeptide	MTEEPSTVAATKTD
223	UP000000437_7955	Danio rerio	Zebrafish	A0A8M1Q6X2	21	28	Propeptide	SPSGRVQR
224	UP000000437_7955	Danio rerio	Zebrafish	A0A8M1Q6Z6	22	33	Propeptide	KSIRVSHTIHSR
225	UP000000437_7955	Danio rerio	Zebrafish	A0A8M1Q794	1	14	Propeptide	MENTSEWSNNSLDS
226	UP000000437_7955	Danio rerio	Zebrafish	A0A8M1Q7R4	177	202	Propeptide	HSTTVQNMTLTQLFLLLIPFLLSYFL
227	UP000000437_7955	Danio rerio	Zebrafish	A0A8M1Q7U1	1	18	Propeptide	MGMGKKGFNKYYNYNETE
228	UP000000437_7955	Danio rerio	Zebrafish	A0A8M1QHE0	24	60	Propeptide	MVLFNATDLGFLLEKYLEDDADDDAGDRVMERQRGKR
229	UP000000437_7955	Danio rerio	Zebrafish	A0A8M1QKJ3	1	35	Propeptide	MRSADSFVHQAPVGEFVPEKMGDILNHSGWATLNR
230	UP000000437_7955	Danio rerio	Zebrafish	A0A8M1QKK1	333	381	Propeptide	GAPRLGHSRLKLCLLVLVLLHTVATMTANQNSTCLTTIFPLDDNAPREE
231	UP000000437_7955	Danio rerio	Zebrafish	A0A8M1QL91	621	645	Peptide	SSGLLCPLLLLLAAGSGGKGKRCCC
232	UP000000437_7955	Danio rerio	Zebrafish	A0A8M1QLG6	1	26	Propeptide	MNAMVELLEPVVWNFTLKFDNGTRAN
233	UP000000437_7955	Danio rerio	Zebrafish	A0A8M1QLH8	1	14	Propeptide	MRSMDLGVGVNIVE
234	UP000000437_7955	Danio rerio	Zebrafish	A0A8M1QLL8	1	14	Propeptide	MLPDKDGLNGGGGV
235	UP000000437_7955	Danio rerio	Zebrafish	A0A8M1QQH6	28	48	Propeptide	HPASHVETVRRGSSANQRERR
236	UP000000437_7955	Danio rerio	Zebrafish	A0A8M1QQH6	703	725	Propeptide	SSSRMEWIIPLMVVSALTLLCLI
237	UP000000437_7955	Danio rerio	Zebrafish	A0A8M1QQU3	1	9	Propeptide	MSAKQSGLE
238	UP000000437_7955	Danio rerio	Zebrafish	A0A8M1QQZ4	19	31	Propeptide	IEDNKNRHDVTER
239	UP000000437_7955	Danio rerio	Zebrafish	A0A8M1QUS6	1	11	Propeptide	MSDVDKFLYVD
240	UP000000437_7955	Danio rerio	Zebrafish	A0A8M1RDC6	21	57	Propeptide	FTEVQPLPDSCYKPMKDHRPSFIKTYARPHEYLNVSD
241	UP000000437_7955	Danio rerio	Zebrafish	A0A8M1RDS8	17	49	Propeptide	APVEHDMDRDNEQEIDEGQQFAGSPLDQTDPIT
242	UP000000437_7955	Danio rerio	Zebrafish	A0A8M1RDT2	110	134	Propeptide	SALSLSSSPILLLTVLLIPLTLSSL
243	UP000000437_7955	Danio rerio	Zebrafish	A0A8M1RDZ4	20	28	Propeptide	EDKSRLYRR
244	UP000000437_7955	Danio rerio	Zebrafish	A0A8M1RE73	1	10	Propeptide	MAQKMTKVKP
245	UP000000437_7955	Danio rerio	Zebrafish	A0A8M1RE78	98	105	Peptide	DYVGWMDF
246	UP000000437_7955	Danio rerio	Zebrafish	A0A8M1RE78	109	117	Propeptide	SAEEYEYSS
247	UP000000437_7955	Danio rerio	Zebrafish	A0A8M1RE83	1	14	Propeptide	MASRALYSPRHPML
248	UP000000437_7955	Danio rerio	Zebrafish	A0A8M1REC3	25	43	Propeptide	LEEGNVLNGVFDHFLEDLR
249	UP000000437_7955	Danio rerio	Zebrafish	A0A8M1REE5	1	9	Propeptide	MSTDMAADQ
250	UP000000437_7955	Danio rerio	Zebrafish	A0A8M1REF5	1	23	Propeptide	MTNWTNVSICPLSITLCAENIMD
251	UP000000437_7955	Danio rerio	Zebrafish	A0A8M1REV5	291	316	Propeptide	GSRFSIFSSKSRVSDASEQKIENAVA
252	UP000000437_7955	Danio rerio	Zebrafish	A0A8M1RFF2	38	61	Propeptide	QVMSSRVMRASNIRSNXXXXXXXX
253	UP000000437_7955	Danio rerio	Zebrafish	A0A8M1RFT9	19	24	Propeptide	ASVKSG
254	UP000000437_7955	Danio rerio	Zebrafish	A0A8M1RH48	31	65	Propeptide	EEILQPRDETVRVNEETSGLHILTSRRVRKSPASD
255	UP000000437_7955	Danio rerio	Zebrafish	A0A8M1RH67	1	6	Propeptide	MEKHRE
256	UP000000437_7955	Danio rerio	Zebrafish	A0A8M1RH74	76	112	Peptide	KCNTATCVTQRLADFLIRSSNTIGTVYAPTNVGSNTY
257	UP000000437_7955	Danio rerio	Zebrafish	A0A8M1RH74	116	124	Propeptide	DLLQSPVYL
258	UP000000437_7955	Danio rerio	Zebrafish	A0A8M1RHT4	176	198	Propeptide	GAKSVTQSFLFLCFPLIIFILML
259	UP000000437_7955	Danio rerio	Zebrafish	A0A8M1RHV5	1	11	Propeptide	MADAVEIETMK
260	UP000000437_7955	Danio rerio	Zebrafish	A0A8M1RIE4	2464	2492	Propeptide	GAPPWRIRCSLMLLSPVITVLLAPRVMLS
261	UP000000437_7955	Danio rerio	Zebrafish	A0A8M1RII2	1	22	Propeptide	MFLKYCRTEEMDIKARVAAERN
262	UP000000437_7955	Danio rerio	Zebrafish	A0A8M1RIW6	1	9	Propeptide	MAACMSENG
263	UP000000437_7955	Danio rerio	Zebrafish	A0A8M1RIZ1	1	31	Propeptide	MISALTKDRVQSIVNSLTSEVMDVSFLNKIH
264	UP000000437_7955	Danio rerio	Zebrafish	A0A8M1RJ67	163	184	Peptide	FGGFLKNKYGYRKFIDPGRSLQ
265	UP000000437_7955	Danio rerio	Zebrafish	A0A8M1RJ67	187	203	Peptide	YGGFIGVRKSARKWNNQ
266	UP000000437_7955	Danio rerio	Zebrafish	A0A8M1RJ67	206	235	Peptide	FSEFLKQYLGMSSRASEYNSMSADLTQQNE
267	UP000000437_7955	Danio rerio	Zebrafish	A0A8M1RJF7	281	309	Propeptide	PAHSLCVLPNLLTLILCLFCVLGQHKCFH
268	UP000000437_7955	Danio rerio	Zebrafish	A0A8M1RJI4	22	26	Propeptide	AHVGI
269	UP000000437_7955	Danio rerio	Zebrafish	A0A8M1RK48	1	9	Propeptide	MMVLDGLGC
270	UP000000437_7955	Danio rerio	Zebrafish	A0A8M1RKC7	1	37	Propeptide	MFQILSGDIRNFIVNPLRIHMRNMGSLSSENRSIHSD
271	UP000000437_7955	Danio rerio	Zebrafish	A0A8M1RL86	1	14	Propeptide	MANSKELSLNGNPM
272	UP000000437_7955	Danio rerio	Zebrafish	A0A8M1RL86	379	392	Propeptide	PDIGSSSTTLSLIN
273	UP000000437_7955	Danio rerio	Zebrafish	A0A8M1RLG1	1	14	Propeptide	MEAVLNGDCSSHAS
274	UP000000437_7955	Danio rerio	Zebrafish	A0A8M1RLQ9	23	46	Propeptide	QINVSAVLRSVSPSALTPGQPSRT
275	UP000000437_7955	Danio rerio	Zebrafish	A0A8M1RLU4	24	32	Propeptide	VENQDESRE
276	UP000000437_7955	Danio rerio	Zebrafish	A0A8M1RLZ1	90	107	Peptide	EEQVGRCYACCCRCRRRK
277	UP000000437_7955	Danio rerio	Zebrafish	A0A8M1RLZ3	19	29	Propeptide	DPTELHDRQKR
278	UP000000437_7955	Danio rerio	Zebrafish	A0A8M1RM30	20	54	Propeptide	LFLPDSLELRQLMQRYQEELEPNSTKPDAPVRTRR
279	UP000000437_7955	Danio rerio	Zebrafish	A0A8M1RM62	549	573	Propeptide	AGLQMSVSAWLLLITALLHIGFNSQ
280	UP000000437_7955	Danio rerio	Zebrafish	A0A8M1RM91	1	5	Propeptide	MHNNQ
281	UP000000437_7955	Danio rerio	Zebrafish	A0A8M1RME5	178	200	Propeptide	GAKSITQSFLFLCFPLLSFILMH
282	UP000000437_7955	Danio rerio	Zebrafish	A0A8M1RMH3	102	127	Propeptide	SGHIHISAVNMAFTCITTVLMAKFLI
283	UP000000437_7955	Danio rerio	Zebrafish	A0A8M1RMK8	263	282	Propeptide	SPFCLLLIVALTFYLLMGTP
284	UP000000437_7955	Danio rerio	Zebrafish	A0A8M1RMT3	1	6	Propeptide	MESRTR
285	UP000000437_7955	Danio rerio	Zebrafish	A0A8M1RMW2	1	21	Propeptide	MSTLTGGFLNMASLADFEPLA
286	UP000000437_7955	Danio rerio	Zebrafish	A0A8M1RN63	1	6	Propeptide	MSTLLW
287	UP000000437_7955	Danio rerio	Zebrafish	A0A8M1RP01	988	1010	Propeptide	GESTSCLPMLLGHLVLIVLYVSF
288	UP000000437_7955	Danio rerio	Zebrafish	A0A8M1RP63	28	50	Propeptide	VPVVTPEVQSDLQSSKILNRKVR
289	UP000000437_7955	Danio rerio	Zebrafish	A0A8M1RP71	1	28	Propeptide	MKTLLSSSAAGKASHDDFRPVAASPNVL
290	UP000000437_7955	Danio rerio	Zebrafish	A0A8M1RP82	22	26	Propeptide	AHVGI
291	UP000000437_7955	Danio rerio	Zebrafish	A0A8M1RP83	22	26	Propeptide	AHVGI
292	UP000000437_7955	Danio rerio	Zebrafish	A0A8M1RPE0	1	31	Propeptide	MNAMVELLEPVVWNFTLKLENGTCANETTAG
293	UP000000437_7955	Danio rerio	Zebrafish	A0A8M1RQY0	1	26	Propeptide	MMFNSSLDFFSFTHPEVASEVLNGSS
294	UP000000437_7955	Danio rerio	Zebrafish	A0A8M1RQY3	19	44	Propeptide	VASLYRMSCIKSQTIAAAQKTYFTKV
295	UP000000437_7955	Danio rerio	Zebrafish	A0A8M1RQZ2	20	39	Propeptide	RSAPKPGQKLETYKQSRLRR
296	UP000000437_7955	Danio rerio	Zebrafish	A0A8M1RR13	1	18	Propeptide	MTAAAFTPELTLGLNITQ
297	UP000000437_7955	Danio rerio	Zebrafish	A0A8M1RRF6	592	613	Propeptide	TAGTQRGHVLLLAFLLLLTVTC
298	UP000000437_7955	Danio rerio	Zebrafish	A0A8M1RRI2	21	32	Propeptide	LPMHNGKVRNGR
299	UP000000437_7955	Danio rerio	Zebrafish	A0A8M1RRI6	187	211	Propeptide	SSKTLIQSHMVQLSFLMCAIIHMLL
300	UP000000437_7955	Danio rerio	Zebrafish	A0A8M1RRU8	1	7	Propeptide	MGNAPGT
301	UP000000437_7955	Danio rerio	Zebrafish	A0A8M1RRV3	19	29	Propeptide	RYVKDLAAEER
302	UP000000437_7955	Danio rerio	Zebrafish	A0A8M1RSC6	307	326	Propeptide	SSPSVSVTMCLLLLPLLAIF
303	UP000000437_7955	Danio rerio	Zebrafish	A0A8M1RSH0	32	45	Propeptide	QDLPLIREEGLMAD
304	UP000000437_7955	Danio rerio	Zebrafish	A0A8M1RSR5	251	273	Propeptide	AASTKKSCLHLLVTVLILLYGVR
305	UP000000437_7955	Danio rerio	Zebrafish	A0A8M1RTG4	308	329	Propeptide	SGVATGAATGIVVGLLVLHWCL
306	UP000000437_7955	Danio rerio	Zebrafish	A0A8M1RTM6	567	588	Propeptide	NGFIPILIPHALLLLTAFHILL
307	UP000000437_7955	Danio rerio	Zebrafish	A0A8M1RTP7	1	28	Propeptide	MYDQDEDIQYDEDDDEITPDLWQEACWI
308	UP000000437_7955	Danio rerio	Zebrafish	A0A8M2B1Y0	21	63	Propeptide	IYQTGPGESDEVDYKDPCKAVAFLGDIALDEEDLRFLKAHYMH
309	UP000000437_7955	Danio rerio	Zebrafish	A0A8M2B1Y0	76	103	Propeptide	DSVNRSSANRNAKDEPVLANQSILRRRR
310	UP000000437_7955	Danio rerio	Zebrafish	A0A8M2B2P9	1	14	Propeptide	METAGILGNNITAL
311	UP000000437_7955	Danio rerio	Zebrafish	A0A8M2B2T9	1	31	Propeptide	MLLQLLRRDVPLADHFGEEIVSMAPGLLATM
312	UP000000437_7955	Danio rerio	Zebrafish	A0A8M2B3I7	1	28	Propeptide	MTTSWSDRLQNYADIPANMDGLSMKKYR
313	UP000000437_7955	Danio rerio	Zebrafish	A0A8M2B3R9	1	5	Propeptide	MEAKQ
314	UP000000437_7955	Danio rerio	Zebrafish	A0A8M2B3W0	522	527	Propeptide	LLVVLI
315	UP000000437_7955	Danio rerio	Zebrafish	A0A8M2B3X5	1	31	Propeptide	MENLENSSDSKETVSPLNNSGFKLNSTISHR
316	UP000000437_7955	Danio rerio	Zebrafish	A0A8M2B3Z2	1	28	Propeptide	MTGEHAACMNGCTAAVSLSKRLLSLYLS
317	UP000000437_7955	Danio rerio	Zebrafish	A0A8M2B428	27	66	Propeptide	ACCTSSSSIQSGCSNEKKWLNISAPPSMRKSGLAPLRSRR
318	UP000000437_7955	Danio rerio	Zebrafish	A0A8M2B461	1444	1467	Propeptide	PMEISKQLPIGDPEVKKVQSLNTQ
319	UP000000437_7955	Danio rerio	Zebrafish	A0A8M2B4D2	30	82	Propeptide	STLRLHHDQRFVLPQDRGFSLVSAHLEPAESRVVRLEREVREASAAHQLRVRR
320	UP000000437_7955	Danio rerio	Zebrafish	A0A8M2B4D3	236	263	Peptide	DEYMSKSKSHLDAELDAYMAQVDLKHIV
321	UP000000437_7955	Danio rerio	Zebrafish	A0A8M2B4N5	371	395	Propeptide	HQIHKRSFETTIWSLLCTVVILRAL
322	UP000000437_7955	Danio rerio	Zebrafish	A0A8M2B4Z2	1	14	Propeptide	MTETSRPQRKLSRA
323	UP000000437_7955	Danio rerio	Zebrafish	A0A8M2B505	608	632	Propeptide	GPLSTSLASTLGSTLLLAVTAHWLL
324	UP000000437_7955	Danio rerio	Zebrafish	A0A8M2B5C2	327	352	Propeptide	SATRSPQSPALIVASILLLWIVRVFT
325	UP000000437_7955	Danio rerio	Zebrafish	A0A8M2B5C4	21	51	Propeptide	QNEESWINEGYPDEVNLLEADLQTALERVSR
326	UP000000437_7955	Danio rerio	Zebrafish	A0A8M2B5C4	52	62	Peptide	APGLQQVFGLM
327	UP000000437_7955	Danio rerio	Zebrafish	A0A8M2B5C4	66	86	Peptide	SSARSQITRRRQKFQTFVGLM
328	UP000000437_7955	Danio rerio	Zebrafish	A0A8M2B5C4	90	127	Propeptide	NVAESGESDILLSLPSNVNSTFKNKFYLCFLLGQTQAL
329	UP000000437_7955	Danio rerio	Zebrafish	A0A8M2B5H0	227	255	Propeptide	SAHSVSYWQTNLGLCLLGVCWLLHFYATH
330	UP000000437_7955	Danio rerio	Zebrafish	A0A8M2B5T3	1	23	Propeptide	MACPFLEDPVDEEAVLIRRELHL
331	UP000000437_7955	Danio rerio	Zebrafish	A0A8M2B675	27	56	Peptide	VSLDLTELRNKVSKIKVHPRGNLWATGHFM
332	UP000000437_7955	Danio rerio	Zebrafish	A0A8M2B6L9	1	37	Propeptide	MESNGLKLNFWENGPKPGQFYSFPGSSAAPACGPIKH
333	UP000000437_7955	Danio rerio	Zebrafish	A0A8M2B6U1	724	770	Propeptide	PTVNSYKTNILDNGRPSFLSPCKNRFYTKLKFTTDSPLVQSTQVKDE
334	UP000000437_7955	Danio rerio	Zebrafish	A0A8M2B6Y0	1	26	Propeptide	MIYLPVLSMTSDLQHYSFRMPNIGFQ
335	UP000000437_7955	Danio rerio	Zebrafish	A0A8M2B7S6	208	248	Peptide	NDDPPISIDLTFHLLRNMIEMARIENQREQAELNRKYLDEV
336	UP000000437_7955	Danio rerio	Zebrafish	A0A8M2B7T7	137	145	Peptide	SQEEFPSFM
337	UP000000437_7955	Danio rerio	Zebrafish	A0A8M2B7T7	321	333	Propeptide	TYGDGDEEDEGIE
338	UP000000437_7955	Danio rerio	Zebrafish	A0A8M2B7T7	336	345	Peptide	IWKPTHRYHH
339	UP000000437_7955	Danio rerio	Zebrafish	A0A8M2B7T7	378	393	Propeptide	NYMNGEEMDEESEERE
340	UP000000437_7955	Danio rerio	Zebrafish	A0A8M2B7T7	437	452	Propeptide	TYGDGDEMDEESEEIE
341	UP000000437_7955	Danio rerio	Zebrafish	A0A8M2B7T7	597	610	Peptide	SPWIDRGYYRPAWY
342	UP000000437_7955	Danio rerio	Zebrafish	A0A8M2B883	1	5	Propeptide	MMMAY
343	UP000000437_7955	Danio rerio	Zebrafish	A0A8M2B8Y0	27	33	Propeptide	QRVRVRR
344	UP000000437_7955	Danio rerio	Zebrafish	A0A8M2B959	1	36	Propeptide	MMGSRASAERAHTTVPTHSDKMSLPLSRSEVFGQLR
345	UP000000437_7955	Danio rerio	Zebrafish	A0A8M2B9H9	240	261	Propeptide	STVQSVSASLLMLFWLLAALVL
346	UP000000437_7955	Danio rerio	Zebrafish	A0A8M2B9P1	27	54	Propeptide	GSRVVVSSRSFADFTPQANFDIKRCDLH
347	UP000000437_7955	Danio rerio	Zebrafish	A0A8M2BAG9	30	58	Propeptide	MTLNSVPLRSVSLRPLRDSVGTSLQRHKR
348	UP000000437_7955	Danio rerio	Zebrafish	A0A8M2BAQ5	1	23	Propeptide	MTRPTPSDRLVLCIKADDVTQST
349	UP000000437_7955	Danio rerio	Zebrafish	A0A8M2BAY7	146	158	Peptide	RNPPGGKSSLILG
350	UP000000437_7955	Danio rerio	Zebrafish	A0A8M2BB59	278	302	Propeptide	EGSVNVPSFLVLTFSIITLFISRFF
351	UP000000437_7955	Danio rerio	Zebrafish	A0A8M2BBA2	627	654	Propeptide	PASFSSCYTVSVLFSSLLTLQIFHKSIF
352	UP000000437_7955	Danio rerio	Zebrafish	A0A8M2BBH1	1	29	Propeptide	METTGIMNITAGLLKKELLLSNALLSLNA
353	UP000000437_7955	Danio rerio	Zebrafish	A0A8M2BBK1	1	19	Propeptide	MATNTRSHESENITETDGR
354	UP000000437_7955	Danio rerio	Zebrafish	A0A8M2BBK9	513	538	Propeptide	GAESFSPLSLTCTILLSLPAVLQAMF
355	UP000000437_7955	Danio rerio	Zebrafish	A0A8M2BC13	1	20	Propeptide	METDVNMTEALTAMESDNAN
356	UP000000437_7955	Danio rerio	Zebrafish	A0A8M2BC78	1	23	Propeptide	MNSMSSCGFLNMATTGDFDPLNA
357	UP000000437_7955	Danio rerio	Zebrafish	A0A8M2BCE4	1	21	Propeptide	MNSTSDYEGDYDGDYLNELQK
358	UP000000437_7955	Danio rerio	Zebrafish	A0A8M2BCU6	1	27	Propeptide	MKYRRREVGVEGGVRLMMESALSARDR
359	UP000000437_7955	Danio rerio	Zebrafish	A0A8M2BD46	373	384	Propeptide	DAPEEDEKYEED
360	UP000000437_7955	Danio rerio	Zebrafish	A0A8M2BD52	1	8	Propeptide	MQSFIMKS
361	UP000000437_7955	Danio rerio	Zebrafish	A0A8M2BDL5	84	101	Propeptide	ALDYSFTDNSDAQPERYD
362	UP000000437_7955	Danio rerio	Zebrafish	A0A8M2BDL5	104	116	Peptide	YDDIDYDSFVGLM
363	UP000000437_7955	Danio rerio	Zebrafish	A0A8M2BDL5	120	143	Peptide	STGINREAHLPFRPNMNDIFVGLL
364	UP000000437_7955	Danio rerio	Zebrafish	A0A8M2BDL5	147	173	Propeptide	NTLSSMRKERRGNIFFKDGRLRFCCGV
365	UP000000437_7955	Danio rerio	Zebrafish	A0A8M2BDS9	1	10	Propeptide	MSRYITRLSM
366	UP000000437_7955	Danio rerio	Zebrafish	A0A8M2BEG1	1	35	Propeptide	MAVTQNVRXYQKQPTIFQNKKRVLAVEGSGKEKLP
367	UP000000437_7955	Danio rerio	Zebrafish	A0A8M2BF11	1	19	Propeptide	MERHKRMNLLGSSREEGVC
368	UP000000437_7955	Danio rerio	Zebrafish	A0A8M2BFE4	1	28	Propeptide	MDSLANDTDGLENSLKYSKCDQTEKMWI
369	UP000000437_7955	Danio rerio	Zebrafish	A0A8M2BFM1	30	34	Propeptide	QESES
370	UP000000437_7955	Danio rerio	Zebrafish	A0A8M2BG11	1	12	Propeptide	MEVKTSLLDNMI
371	UP000000437_7955	Danio rerio	Zebrafish	A0A8M2BG72	1	19	Propeptide	MGSRGHYRYHWQSHNVKQS
372	UP000000437_7955	Danio rerio	Zebrafish	A0A8M2BG93	1	6	Propeptide	MSSLND
373	UP000000437_7955	Danio rerio	Zebrafish	A0A8M2BG95	39	56	Propeptide	HNVFIDSKEASQIIRAKR
374	UP000000437_7955	Danio rerio	Zebrafish	A0A8M2BGI3	25	42	Propeptide	STYLSGQRQRSRLQRDRR
375	UP000000437_7955	Danio rerio	Zebrafish	A0A8M2BGJ2	292	312	Propeptide	GVSSLACFNSVSVIVYLLLNI
376	UP000000437_7955	Danio rerio	Zebrafish	A0A8M2BGU4	1973	2000	Propeptide	LGVAVYPCHIFYLFSILITLLSLPPVMG
377	UP000000437_7955	Danio rerio	Zebrafish	A0A8M2BGV7	1	31	Propeptide	MGNTEVVKSLDMMGDSNQSGVINRSISDRER
378	UP000000437_7955	Danio rerio	Zebrafish	A0A8M2BH09	97	120	Propeptide	AADGMYKRSVVLLLSPLLFYFLFH
379	UP000000437_7955	Danio rerio	Zebrafish	A0A8M2BHB4	295	320	Propeptide	IAANLSPSLMYPILSLTFLYCVLAFL
380	UP000000437_7955	Danio rerio	Zebrafish	A0A8M2BHC2	137	147	Peptide	FTLENSVLCEP
381	UP000000437_7955	Danio rerio	Zebrafish	A0A8M2BHG4	1	9	Propeptide	MAELEGLEF
382	UP000000437_7955	Danio rerio	Zebrafish	A0A8M2BHI5	47	69	Propeptide	GISPEFRGTDLGILPMDNFTLSQ
383	UP000000437_7955	Danio rerio	Zebrafish	A0A8M2BHK5	1	6	Propeptide	MEIEDI
384	UP000000437_7955	Danio rerio	Zebrafish	A0A8M2BHV9	23	27	Propeptide	MRDGI
385	UP000000437_7955	Danio rerio	Zebrafish	A0A8M2BHW4	1	23	Propeptide	MDTWTFMPNSNLSLPDRLVNDSF
386	UP000000437_7955	Danio rerio	Zebrafish	A0A8M2BHX4	23	31	Propeptide	DGGKIRQKR
387	UP000000437_7955	Danio rerio	Zebrafish	A0A8M2BHZ0	1	12	Propeptide	MRFKRNGSYTLN
388	UP000000437_7955	Danio rerio	Zebrafish	A0A8M2BHZ6	228	256	Propeptide	ATQHCFSWTPLLQGLLFVSIRSISQLNYY
389	UP000000437_7955	Danio rerio	Zebrafish	A0A8M2BIB6	68	79	Propeptide	SGEQQKKVRQKR
390	UP000000437_7955	Danio rerio	Zebrafish	A0A8M2BIH9	22	27	Propeptide	HPSRTK
391	UP000000437_7955	Danio rerio	Zebrafish	A0A8M2BIN2	24	33	Peptide	YGPLNYACCV
392	UP000000437_7955	Danio rerio	Zebrafish	A0A8M2BIT2	568	590	Propeptide	DASLSTAGFIIIILCLGLQWPFI
393	UP000000437_7955	Danio rerio	Zebrafish	A0A8M2BIT7	1	9	Propeptide	MDPVTTNNY
394	UP000000437_7955	Danio rerio	Zebrafish	A0A8M2BJ39	21	37	Propeptide	HGDLAWAHRSVKNRLSR
395	UP000000437_7955	Danio rerio	Zebrafish	A0A8M2BJ63	1	10	Propeptide	MSTKEPKEKL
396	UP000000437_7955	Danio rerio	Zebrafish	A0A8M2BJJ8	1	36	Propeptide	MQNTKAVSDRQDINEWDTAASAGSTARCDRMLNHHC
397	UP000000437_7955	Danio rerio	Zebrafish	A0A8M2BJN2	1	9	Propeptide	MLSVDSLPV
398	UP000000437_7955	Danio rerio	Zebrafish	A0A8M2BK63	19	61	Propeptide	MDFEERPSSSWRSEQTMFLKSHKSRNLLSLRDLQQPDHGKMKR
399	UP000000437_7955	Danio rerio	Zebrafish	A0A8M2BKD3	1	24	Propeptide	MSINTPELRLTGPVRAKMEDNIKD
400	UP000000437_7955	Danio rerio	Zebrafish	A0A8M2BKE8	35	46	Propeptide	HLLGRKPSKLTK
401	UP000000437_7955	Danio rerio	Zebrafish	A0A8M2BKS4	1	17	Propeptide	MAAPSNMEVELHGLFEK
402	UP000000437_7955	Danio rerio	Zebrafish	A0A8M2BKT2	1	14	Propeptide	MSDVKPKGVDTVDA
403	UP000000437_7955	Danio rerio	Zebrafish	A0A8M2BKV5	1	9	Propeptide	MTAEEVANE
404	UP000000437_7955	Danio rerio	Zebrafish	A0A8M2BKY9	1	23	Propeptide	MVGDHSITGERPPKSGLSCKMVL
405	UP000000437_7955	Danio rerio	Zebrafish	A0A8M2BL13	1	22	Propeptide	MNYLRKNVSGNFSLPSDSLMPM
406	UP000000437_7955	Danio rerio	Zebrafish	A0A8M2BL54	1	19	Propeptide	MINQHIYNHYNFTGKLDNR
407	UP000000437_7955	Danio rerio	Zebrafish	A0A8M2BL90	229	249	Propeptide	SALTFTPQVVLICIGFALAGF
408	UP000000437_7955	Danio rerio	Zebrafish	A0A8M2BLC4	1	23	Propeptide	MFSIGGVSTRIYKERLQAEGMGA
409	UP000000437_7955	Danio rerio	Zebrafish	A0A8M2BLP0	322	346	Propeptide	ASAHTASSIWPLSVTLFFTVFVHQR
410	UP000000437_7955	Danio rerio	Zebrafish	A0A8M2BLS5	811	839	Propeptide	TNLAGLSVSGLRVCLTGPLSMLRFIVLDL
411	UP000000437_7955	Danio rerio	Zebrafish	A0A8M2BLU9	1	16	Propeptide	MSDVDKFLYVDRNLVN
412	UP000000437_7955	Danio rerio	Zebrafish	A0A8M3AH32	19	55	Propeptide	VFKIPLNIFAGKFNASVQLDLRPLQKNEAAAKSGLSL
413	UP000000437_7955	Danio rerio	Zebrafish	A0A8M3AI67	1	9	Propeptide	MADSKLAVT
414	UP000000437_7955	Danio rerio	Zebrafish	A0A8M3AIK9	21	46	Propeptide	NDLLSKCLQDSDYDYLLKITEQGLPP
415	UP000000437_7955	Danio rerio	Zebrafish	A0A8M3AIW4	1	28	Propeptide	MSSTVALLSIAAQLLLTDMEDSSIPDLN
416	UP000000437_7955	Danio rerio	Zebrafish	A0A8M3AIW9	23	45	Propeptide	YVVRRSGKAASPDESLSKSFSDQ
417	UP000000437_7955	Danio rerio	Zebrafish	A0A8M3AIZ5	1856	1879	Propeptide	FTRSTAEEGIVHQPQEHVKEEELW
418	UP000000437_7955	Danio rerio	Zebrafish	A0A8M3AJ97	3101	3112	Propeptide	SLSRKEAERIKT
419	UP000000437_7955	Danio rerio	Zebrafish	A0A8M3AJE6	1	9	Propeptide	MDAGGNSDL
420	UP000000437_7955	Danio rerio	Zebrafish	A0A8M3AJH0	1	23	Propeptide	MCQTLLSDILTLFHRLHKSTQQQ
421	UP000000437_7955	Danio rerio	Zebrafish	A0A8M3AKS0	836	863	Propeptide	PIALLLVSSHLLVVWLILSLVFLLAKYQ
422	UP000000437_7955	Danio rerio	Zebrafish	A0A8M3ALU9	23	39	Propeptide	APVDSDWASGLIHRAKR
423	UP000000437_7955	Danio rerio	Zebrafish	A0A8M3ALV5	1554	1579	Propeptide	GASALRLSLALLLCPLLATLLGSTAS
424	UP000000437_7955	Danio rerio	Zebrafish	A0A8M3AM29	1	8	Propeptide	MDTSKMDD
425	UP000000437_7955	Danio rerio	Zebrafish	A0A8M3AMD7	1	19	Propeptide	MEPICAMGVAARLRSEWDR
426	UP000000437_7955	Danio rerio	Zebrafish	A0A8M3AME9	25	73	Propeptide	EVTQRLIECVTSSTEYNVDGGKEDLFDVNEDAGLDLFEGDILYDETLGR
427	UP000000437_7955	Danio rerio	Zebrafish	A0A8M3AMS5	1	17	Propeptide	MSRFMELREFGEAATFL
428	UP000000437_7955	Danio rerio	Zebrafish	A0A8M3AN39	22	26	Propeptide	ARVGI
429	UP000000437_7955	Danio rerio	Zebrafish	A0A8M3AN56	19	27	Propeptide	KAFPQRHKR
430	UP000000437_7955	Danio rerio	Zebrafish	A0A8M3ANA5	1	23	Propeptide	MAGQWCGMLPDKDGLNGGGGVQD
431	UP000000437_7955	Danio rerio	Zebrafish	A0A8M3ANB5	1	37	Propeptide	MSDREFRLEHSDCTWSRRRADCMPAGGRLSDAKIYES
432	UP000000437_7955	Danio rerio	Zebrafish	A0A8M3APH6	1	20	Propeptide	MSGLHLVKQGRDRRRIDLQR
433	UP000000437_7955	Danio rerio	Zebrafish	A0A8M3APS8	21	35	Propeptide	QPDVCGRPNPNFNPR
434	UP000000437_7955	Danio rerio	Zebrafish	A0A8M3AR39	1	23	Propeptide	MDPEIQLTTSSSILSTIPSTNNL
435	UP000000437_7955	Danio rerio	Zebrafish	A0A8M3AR54	1	28	Propeptide	MDRRLQLDTRFSYIFRSNLRSSNLTTDS
436	UP000000437_7955	Danio rerio	Zebrafish	A0A8M3AS86	654	661	Peptide	RLLKVQMY
437	UP000000437_7955	Danio rerio	Zebrafish	A0A8M3ASB1	1	23	Propeptide	MDKPASVNISSGNSSVDRRSFLE
438	UP000000437_7955	Danio rerio	Zebrafish	A0A8M3ASH3	1	25	Propeptide	MAKNTLSSRFRKVDIDEFDENKFVD
439	UP000000437_7955	Danio rerio	Zebrafish	A0A8M3ASI7	26	43	Propeptide	LKPRFLGRNTDQSFSQHR
440	UP000000437_7955	Danio rerio	Zebrafish	A0A8M3ASU7	25	60	Propeptide	GTPRRIVRSKRDLVRIREARSTFPGACATRLPRGKR
441	UP000000437_7955	Danio rerio	Zebrafish	A0A8M3ASU8	175	187	Peptide	PCCKHCLLCCWWC
442	UP000000437_7955	Danio rerio	Zebrafish	A0A8M3ASW3	2171	2201	Propeptide	MSTDLQPLLLLAAAVVSVNIVLQTHTSVFFS
443	UP000000437_7955	Danio rerio	Zebrafish	A0A8M3ASZ8	1	24	Propeptide	MEIIRITSALSHPSTTQPSMCTNA
444	UP000000437_7955	Danio rerio	Zebrafish	A0A8M3ATS4	454	475	Propeptide	HGNTLKALWIYPLSPLLLHLLT
445	UP000000437_7955	Danio rerio	Zebrafish	A0A8M3ATT1	777	800	Propeptide	AALQNAVSQAAVVILAGILAVILL
446	UP000000437_7955	Danio rerio	Zebrafish	A0A8M3ATU0	251	280	Propeptide	GAPVATSASGFQLLCAGLLIWTLRHIQLRN
447	UP000000437_7955	Danio rerio	Zebrafish	A0A8M3AUK1	1065	1090	Propeptide	SAHSLHCPLPALLLVQLFLIYLILRS
448	UP000000437_7955	Danio rerio	Zebrafish	A0A8M3AUP8	1	5	Propeptide	MENQL
449	UP000000437_7955	Danio rerio	Zebrafish	A0A8M3AUW1	1	16	Propeptide	MAAVHPITRQISSSVQ
450	UP000000437_7955	Danio rerio	Zebrafish	A0A8M3AV55	1	14	Propeptide	MEGDVMDKLEDMAS
451	UP000000437_7955	Danio rerio	Zebrafish	A0A8M3AV77	1	19	Propeptide	MTSMSAQTLSANATFSSIQ
452	UP000000437_7955	Danio rerio	Zebrafish	A0A8M3AVI4	1	11	Propeptide	MEIQGKSSTDL
453	UP000000437_7955	Danio rerio	Zebrafish	A0A8M3AVT9	1	31	Propeptide	MNAMDRILRANQLSRGFPLREGDILSPGSRS
454	UP000000437_7955	Danio rerio	Zebrafish	A0A8M3AWI4	1	22	Propeptide	MDLSTSSSSSDDEFIFMLFKEE
455	UP000000437_7955	Danio rerio	Zebrafish	A0A8M3AXA8	25	56	Propeptide	MVIPNATHLEAILEKYMDKDETWWQSKSRGKR
456	UP000000437_7955	Danio rerio	Zebrafish	A0A8M3AXJ0	26	54	Peptide	WYKQSTGPSYYSVGRASGLLSGIRRSPYV
457	UP000000437_7955	Danio rerio	Zebrafish	A0A8M3AY52	22	44	Propeptide	AGYSSDLQHTSRIRANASSRHTR
458	UP000000437_7955	Danio rerio	Zebrafish	A0A8M3AY64	25	51	Peptide	KRRLCGIQLVEALLIVCGEKGLFHQPW
459	UP000000437_7955	Danio rerio	Zebrafish	A0A8M3AY64	55	73	Propeptide	VREHKLRKLPCSGERDAFE
460	UP000000437_7955	Danio rerio	Zebrafish	A0A8M3AY64	76	112	Peptide	GIVEQCCHFSCDDLENYCNTKKSPVLLLHILHLSNDN
461	UP000000437_7955	Danio rerio	Zebrafish	A0A8M3AYJ4	27	36	Propeptide	RSVPLQRSRR
462	UP000000437_7955	Danio rerio	Zebrafish	A0A8M3AYM0	5314	5336	Propeptide	RAPYLSVSLTVLLISLLCLLIFL
463	UP000000437_7955	Danio rerio	Zebrafish	A0A8M3AYN9	1105	1127	Propeptide	EASCLCASLVLLFIPLMSFFTLS
464	UP000000437_7955	Danio rerio	Zebrafish	A0A8M3AYT0	111	115	Peptide	YGGFI
465	UP000000437_7955	Danio rerio	Zebrafish	A0A8M3AYT0	189	213	Peptide	YGGFLRKFGPKRSYFVDDTNPQVLQ
466	UP000000437_7955	Danio rerio	Zebrafish	A0A8M3AYT0	216	232	Peptide	YGGFMRRIRPKLRWDNQ
467	UP000000437_7955	Danio rerio	Zebrafish	A0A8M3AYT0	235	261	Peptide	YGGFLRRHFKISVRSDEEPSSYEDYAL
468	UP000000437_7955	Danio rerio	Zebrafish	A0A8M3AZH0	930	955	Propeptide	GTHQNLHLLPVMVQLLSTICLTFLLR
469	UP000000437_7955	Danio rerio	Zebrafish	A0A8M3AZJ3	24	39	Peptide	QQSIRKGICCFGKGSN
470	UP000000437_7955	Danio rerio	Zebrafish	A0A8M3AZP4	1078	1100	Propeptide	GACGITLSLTLYFICLASSLALR
471	UP000000437_7955	Danio rerio	Zebrafish	A0A8M3B093	1	27	Propeptide	MALNGTAAELRSLGISAEISKDTSMEQ
472	UP000000437_7955	Danio rerio	Zebrafish	A0A8M3B0M8	474	481	Propeptide	VTLQTSVI
473	UP000000437_7955	Danio rerio	Zebrafish	A0A8M3B0S8	1082	1109	Propeptide	RGHSFRPSLYTLLLLQLLLLSAMARPSV
474	UP000000437_7955	Danio rerio	Zebrafish	A0A8M3B267	20	31	Propeptide	VPVEETRSRRTR
475	UP000000437_7955	Danio rerio	Zebrafish	A0A8M3B2D1	1	6	Propeptide	MQGIVP
476	UP000000437_7955	Danio rerio	Zebrafish	A0A8M3B2E6	1	5	Propeptide	MEDLL
477	UP000000437_7955	Danio rerio	Zebrafish	A0A8M3B2M0	1	9	Propeptide	MEGSLTARD
478	UP000000437_7955	Danio rerio	Zebrafish	A0A8M3B2V0	739	764	Propeptide	KSQVLASMLTALWMTLASLLFSAVIH
479	UP000000437_7955	Danio rerio	Zebrafish	A0A8M3B2Z1	110	139	Propeptide	SATSWRTNTLMPVYSLTFALVLYNVLLWTK
480	UP000000437_7955	Danio rerio	Zebrafish	A0A8M3B377	1	9	Propeptide	MAWFDVAAK
481	UP000000437_7955	Danio rerio	Zebrafish	A0A8M3B3G9	699	724	Propeptide	ASSTVFSFSSLLLMSIVSSLVSLLAL
482	UP000000437_7955	Danio rerio	Zebrafish	A0A8M3B3I9	339	360	Propeptide	GAEVLLACWYLILALSSLVTVY
483	UP000000437_7955	Danio rerio	Zebrafish	A0A8M3B3Y0	1	9	Propeptide	MDMTTSKEE
484	UP000000437_7955	Danio rerio	Zebrafish	A0A8M3B4S8	1	19	Propeptide	MIDEGMSGIQNQTGVLLAV
485	UP000000437_7955	Danio rerio	Zebrafish	A0A8M3B542	9405	9427	Propeptide	SAVAPVLSSVLFTLWLFLRNEIL
486	UP000000437_7955	Danio rerio	Zebrafish	A0A8M3B5A7	24	59	Propeptide	VPARRPEEEALMSGVLMIGIHKDARSHVLHLSRNKR
487	UP000000437_7955	Danio rerio	Zebrafish	A0A8M3B5I4	1	26	Propeptide	MAQLWRRAVSLTGNGSLVAMAPGPGV
488	UP000000437_7955	Danio rerio	Zebrafish	A0A8M3B5N7	19	34	Propeptide	KAFPQRHKRTVWRHMR
489	UP000000437_7955	Danio rerio	Zebrafish	A0A8M3B6S1	516	545	Propeptide	GQASLHPPSLILLLLLGGVFLTEICWITVL
490	UP000000437_7955	Danio rerio	Zebrafish	A0A8M3B6Y3	1	26	Propeptide	MMALICLCESVNTSDQDYEFCNSSTF
491	UP000000437_7955	Danio rerio	Zebrafish	A0A8M3B791	54	70	Propeptide	LSNLQVCGRPNPQLNPR
492	UP000000437_7955	Danio rerio	Zebrafish	A0A8M3B7J6	1	31	Propeptide	MLNVCLLGATPSVESNQEMTTVSVEPIVAMV
493	UP000000437_7955	Danio rerio	Zebrafish	A0A8M3B7R8	22	49	Propeptide	EEIDTESSKQMPPNLDEEDIPQLQMYRV
494	UP000000437_7955	Danio rerio	Zebrafish	A0A8M3B8Y7	1061	1093	Propeptide	AGSPLLSSLLMLLLPVFMCCLGKIMSHVEGQQV
495	UP000000437_7955	Danio rerio	Zebrafish	A0A8M3B996	396	410	Propeptide	MRPLLDSSNLSSLPT
496	UP000000437_7955	Danio rerio	Zebrafish	A0A8M3BBM3	1231	1256	Propeptide	GASACYLSTLTLLLCLLANSLLKASA
497	UP000000437_7955	Danio rerio	Zebrafish	A0A8M3BC64	1059	1080	Propeptide	GSVSLSPSSPALLVLIISIFSR
498	UP000000437_7955	Danio rerio	Zebrafish	A0A8M3BCJ8	68	101	Peptide	FLFHYSKAQNSLGSVERESHSVHPLMRLSPRLSL
499	UP000000437_7955	Danio rerio	Zebrafish	A0A8M3BCV4	220	254	Peptide	QDACCFCGVCFFFCCGWLCECKPYKRICACCHCQK
500	UP000000437_7955	Danio rerio	Zebrafish	A0A8M3BD92	22	48	Propeptide	MPQSAGKSKRQAQQQQIHLDTVYEEAR
501	UP000000437_7955	Danio rerio	Zebrafish	A0A8M3BEY4	1	11	Propeptide	MRMSSADIMGL
502	UP000000437_7955	Danio rerio	Zebrafish	A0A8M6YSE5	1	8	Propeptide	MENSSFGL
503	UP000000437_7955	Danio rerio	Zebrafish	A0A8M6YSN6	247	281	Propeptide	DGPVKVKQAVTVSAAPGNPTHNMQKARGPVWRDTA
504	UP000000437_7955	Danio rerio	Zebrafish	A0A8M6YT64	1	23	Propeptide	MEILQQSDLLDVQGLKIDDYDNK
505	UP000000437_7955	Danio rerio	Zebrafish	A0A8M6YTB3	17	30	Propeptide	CGVPAIKPQIIGSR
506	UP000000437_7955	Danio rerio	Zebrafish	A0A8M6YTG2	1	17	Propeptide	MCHSGKQKMPLGEEKNG
507	UP000000437_7955	Danio rerio	Zebrafish	A0A8M6YTJ1	13	18	Propeptide	CSPVDK
508	UP000000437_7955	Danio rerio	Zebrafish	A0A8M6YTJ9	1	23	Propeptide	MCQTLLSDILTLFHRLHKSFQQQ
509	UP000000437_7955	Danio rerio	Zebrafish	A0A8M6YTV3	22	31	Propeptide	RNKHATRERR
510	UP000000437_7955	Danio rerio	Zebrafish	A0A8M6YTX7	4205	4229	Propeptide	PAISTMSVYLLILFSALLLLLQCYE
511	UP000000437_7955	Danio rerio	Zebrafish	A0A8M6YUA6	743	765	Propeptide	RAASVQTNVLLLLGLLLLSILCL
512	UP000000437_7955	Danio rerio	Zebrafish	A0A8M6YUE0	24	32	Propeptide	NIRSHRKKR
513	UP000000437_7955	Danio rerio	Zebrafish	A0A8M6YUU9	16	37	Propeptide	SDLFVQSVTDFKISLPVCSDVS
514	UP000000437_7955	Danio rerio	Zebrafish	A0A8M6YV03	1	9	Propeptide	MSTADHHIF
515	UP000000437_7955	Danio rerio	Zebrafish	A0A8M6YV78	1	6	Propeptide	MINMAA
516	UP000000437_7955	Danio rerio	Zebrafish	A0A8M6YVB6	1444	1469	Propeptide	PMEISKQLPIGDPEVKKVQSLNTQTV
517	UP000000437_7955	Danio rerio	Zebrafish	A0A8M6YVD7	1	9	Propeptide	MSSAISKST
518	UP000000437_7955	Danio rerio	Zebrafish	A0A8M6YVH0	1444	1467	Propeptide	EKEITTTNVVPDLPVGDPEVKKIQ
519	UP000000437_7955	Danio rerio	Zebrafish	A0A8M6YVI9	134	156	Propeptide	HGSETRAEKTVPFLILFVFCYCM
520	UP000000437_7955	Danio rerio	Zebrafish	A0A8M6YVN3	272	296	Propeptide	VGMTQAKEHVRRNRQSRTFLVENVI
521	UP000000437_7955	Danio rerio	Zebrafish	A0A8M6YVR1	1	9	Propeptide	MSMKTMKSQ
522	UP000000437_7955	Danio rerio	Zebrafish	A0A8M6YW17	24	58	Propeptide	LDAGADASVQTQKADGTAQTQNGAAEQPRANRAKR
523	UP000000437_7955	Danio rerio	Zebrafish	A0A8M6YW19	19	39	Propeptide	SYTNDTSSRQKRDAVLIRTKR
524	UP000000437_7955	Danio rerio	Zebrafish	A0A8M6YWP6	481	503	Propeptide	TAVPLQNGLILYTLLLLLNFGFI
525	UP000000437_7955	Danio rerio	Zebrafish	A0A8M6YWW5	1	35	Propeptide	MDSWTYWFSPSYYSTNLSGYSLYDGLLNISEEETQ
526	UP000000437_7955	Danio rerio	Zebrafish	A0A8M6YX47	262	272	Propeptide	SCKFLSVIYIV
527	UP000000437_7955	Danio rerio	Zebrafish	A0A8M6YY67	234	269	Propeptide	CGTFCVSVMIIRLISVVLLFVCVHFLQCRYSPFIYD
528	UP000000437_7955	Danio rerio	Zebrafish	A0A8M6YZ23	1	9	Propeptide	MEEEVLLQM
529	UP000000437_7955	Danio rerio	Zebrafish	A0A8M6YZ65	1	14	Propeptide	MMNGQINGFHNSLI
530	UP000000437_7955	Danio rerio	Zebrafish	A0A8M6YZH3	20	26	Propeptide	EDEDHRQ
531	UP000000437_7955	Danio rerio	Zebrafish	A0A8M6YZS3	20	45	Propeptide	SFVHGKRNARTVTFSRTGRGQSRRRR
532	UP000000437_7955	Danio rerio	Zebrafish	A0A8M6Z078	22	27	Propeptide	DHRQRR
533	UP000000437_7955	Danio rerio	Zebrafish	A0A8M6Z0C4	1	25	Propeptide	MDLQLLNDTGIWACLQLHNASILNR
534	UP000000437_7955	Danio rerio	Zebrafish	A0A8M6Z0H2	21	64	Propeptide	QLDITAEEDDQNTLVGNANEHSHRLFQMFVKKPGDKRLLPRHKR
535	UP000000437_7955	Danio rerio	Zebrafish	A0A8M6Z0Z2	1	17	Propeptide	MDLPGPLNSSVLLVLHR
536	UP000000437_7955	Danio rerio	Zebrafish	A0A8M6Z113	267	287	Propeptide	GAEAKINCVFTHMRIINIHLL
537	UP000000437_7955	Danio rerio	Zebrafish	A0A8M6Z122	1	5	Propeptide	MMKLK
538	UP000000437_7955	Danio rerio	Zebrafish	A0A8M6Z182	21	54	Propeptide	SPLSKVKPVNTKRSAISPESSPEAHETPLARVRR
539	UP000000437_7955	Danio rerio	Zebrafish	A0A8M6Z182	55	93	Peptide	SVGLSEDQRELMSRQLLQALSEIIQREDCLSDYQGWVDF
540	UP000000437_7955	Danio rerio	Zebrafish	A0A8M6Z1G2	1	14	Propeptide	MLFFSTDLAIRMMN
541	UP000000437_7955	Danio rerio	Zebrafish	A0A8M6Z1M6	1	14	Propeptide	MEGDIMDKLEDMAS
542	UP000000437_7955	Danio rerio	Zebrafish	A0A8M6Z1R8	17	24	Propeptide	EPLRRNRR
543	UP000000437_7955	Danio rerio	Zebrafish	A0A8M6Z1S0	30	63	Propeptide	APLNNQSQSLQTASAMIPRNRPSEGQRILSRAKR
544	UP000000437_7955	Danio rerio	Zebrafish	A0A8M6Z1U1	25	74	Propeptide	EETLLHAEKSTVNFSYGSARDEEVYSNEGNHMDIIVNSPPQFSNLLVEEF
545	UP000000437_7955	Danio rerio	Zebrafish	A0A8M6Z1U2	1061	1083	Propeptide	SANALSFPLVAILIPALSLMISR
546	UP000000437_7955	Danio rerio	Zebrafish	A0A8M6Z1V2	765	799	Propeptide	LETGRHSIFQPCTSFMQVKEKQQSSVFKKATEMTL
547	UP000000437_7955	Danio rerio	Zebrafish	A0A8M6Z238	1093	1115	Propeptide	EASCLCASLVLLFIPLMSALTLS
548	UP000000437_7955	Danio rerio	Zebrafish	A0A8M6Z241	1064	1094	Propeptide	GGSSLSPSLWPMLALQLLLLWLLTGTRTYFS
549	UP000000437_7955	Danio rerio	Zebrafish	A0A8M6Z265	39	46	Propeptide	IIGEMDER
550	UP000000437_7955	Danio rerio	Zebrafish	A0A8M6Z280	22	45	Propeptide	FPQRDVISEDKAMKDAERLDRERR
551	UP000000437_7955	Danio rerio	Zebrafish	A0A8M6Z280	157	180	Propeptide	SSNSITAVSLWSTLILMALKSILL
552	UP000000437_7955	Danio rerio	Zebrafish	A0A8M6Z2D3	1	10	Propeptide	MDLPDISSIK
553	UP000000437_7955	Danio rerio	Zebrafish	A0A8M6Z2E1	625	651	Propeptide	SASKLLVSCLWPLVLTFLAVFTACLGP
554	UP000000437_7955	Danio rerio	Zebrafish	A0A8M6Z2K6	221	244	Propeptide	VTRLFAFVTALLFYMTSLILAHRF
555	UP000000437_7955	Danio rerio	Zebrafish	A0A8M6Z2M5	83	111	Peptide	SPSQHLCGSSLVDALYLVCGPRGFFYTNR
556	UP000000437_7955	Danio rerio	Zebrafish	A0A8M6Z2M5	115	144	Propeptide	DLETLLALLSNLAGYEAADADPLKEKVMKM
557	UP000000437_7955	Danio rerio	Zebrafish	A0A8M6Z2M5	147	167	Peptide	GIVEQCCHRPCTIYHLEDYCS
558	UP000000437_7955	Danio rerio	Zebrafish	A0A8M6Z2P2	462	475	Propeptide	TYLKLAETTNFLEV
559	UP000000437_7955	Danio rerio	Zebrafish	A0A8M6Z2T7	21	34	Propeptide	GAPTAPPKKAIVKN
560	UP000000437_7955	Danio rerio	Zebrafish	A0A8M6Z329	20	29	Propeptide	ACPDHATLKD
561	UP000000437_7955	Danio rerio	Zebrafish	A0A8M6Z3C2	1444	1469	Propeptide	PMEISKQLPIGDPEVKKVQSLNTQNV
562	UP000000437_7955	Danio rerio	Zebrafish	A0A8M6Z3F7	21	25	Propeptide	AYVHI
563	UP000000437_7955	Danio rerio	Zebrafish	A0A8M6Z3H2	22	26	Propeptide	AHVGI
564	UP000000437_7955	Danio rerio	Zebrafish	A0A8M6Z459	1	19	Propeptide	MDSQVMGTVSDLCVSSFQA
565	UP000000437_7955	Danio rerio	Zebrafish	A0A8M6Z539	1	5	Propeptide	MTMQD
566	UP000000437_7955	Danio rerio	Zebrafish	A0A8M6Z5T1	1444	1469	Propeptide	PMEISKQLPIGDPEVKKVQSLNTQTV
567	UP000000437_7955	Danio rerio	Zebrafish	A0A8M6Z6I4	285	309	Peptide	SMRKNKHLCSKSVKHFFQTTLHKMD
568	UP000000437_7955	Danio rerio	Zebrafish	A0A8M6Z6N6	1019	1044	Propeptide	KSPVLASMLTALWMTLASLLFSAVMH
569	UP000000437_7955	Danio rerio	Zebrafish	A0A8M6Z6P2	230	249	Propeptide	EPLSVIPAFVDVLDVLKIWL
570	UP000000437_7955	Danio rerio	Zebrafish	A0A8M6Z6Z2	1007	1027	Propeptide	DASKMAHVHGVVFLILSWLLS
571	UP000000437_7955	Danio rerio	Zebrafish	A0A8M6Z715	1	25	Propeptide	MSVNSTESIDYDIIIEKLKTINENQ
572	UP000000437_7955	Danio rerio	Zebrafish	A0A8M6Z723	18	23	Propeptide	RVLRKR
573	UP000000437_7955	Danio rerio	Zebrafish	A0A8M6Z7W7	1	17	Propeptide	MGSMLQISDKADNTAAS
574	UP000000437_7955	Danio rerio	Zebrafish	A0A8M6Z8J3	48	95	Propeptide	GPVQTQNTSEVRFDEGYHRHSLKNETPLVDSDEGYALEEEDIIPQTDR
575	UP000000437_7955	Danio rerio	Zebrafish	A0A8M6Z8X9	23	54	Propeptide	FSFSLNRDNWMSDNWEDEPMEETLASQVASLL
576	UP000000437_7955	Danio rerio	Zebrafish	A0A8M6Z8X9	57	66	Peptide	SKSHQFYGLM
577	UP000000437_7955	Danio rerio	Zebrafish	A0A8M6Z8X9	70	92	Peptide	SEVLQPVKMERRRHKGDMFVGLM
578	UP000000437_7955	Danio rerio	Zebrafish	A0A8M6Z8X9	96	132	Propeptide	SLGGSGTRAIPETSTAKSAALNKRTADLQEEWDRLQY
579	UP000000437_7955	Danio rerio	Zebrafish	A0A8M6Z8Y6	254	276	Propeptide	VGLTFAATQLIDEPRRSRKTSIS
580	UP000000437_7955	Danio rerio	Zebrafish	A0A8M6Z9A6	340	367	Propeptide	SSYIHPAGPFLCLLSILLLNEFLGYFTF
581	UP000000437_7955	Danio rerio	Zebrafish	A0A8M9NYX3	23	41	Propeptide	VEEEGMKDESAEEESVKGQ
582	UP000000437_7955	Danio rerio	Zebrafish	A0A8M9NYY0	797	805	Propeptide	FIYLFIFMY
583	UP000000437_7955	Danio rerio	Zebrafish	A0A8M9NZE6	28	48	Propeptide	SLKTINPISAISLWTFSSQLQ
584	UP000000437_7955	Danio rerio	Zebrafish	A0A8M9NZG4	26	38	Propeptide	DEAEKPAAGRQSR
585	UP000000437_7955	Danio rerio	Zebrafish	A0A8M9P1V5	216	241	Propeptide	SAFPLFHMMLLTVISVAVIEFWGLIF
586	UP000000437_7955	Danio rerio	Zebrafish	A0A8M9P297	23	34	Propeptide	HMEFGGTTKEKR
587	UP000000437_7955	Danio rerio	Zebrafish	A0A8M9P2E4	1433	1456	Propeptide	EPAPALLLGDPEVKSFFTLNTECQ
588	UP000000437_7955	Danio rerio	Zebrafish	A0A8M9P2V8	1	14	Propeptide	MEMERYLGESTSSP
589	UP000000437_7955	Danio rerio	Zebrafish	A0A8M9P478	460	479	Propeptide	RGTIVTPSVFTALVLLLLLN
590	UP000000437_7955	Danio rerio	Zebrafish	A0A8M9P4X8	230	250	Propeptide	IQSLASSLSQLYCLVIYWEVI
591	UP000000437_7955	Danio rerio	Zebrafish	A0A8M9P4Y0	22	26	Propeptide	ARVGI
592	UP000000437_7955	Danio rerio	Zebrafish	A0A8M9P4Y4	399	421	Propeptide	LQNTLIVLFVLMIITLIGVLLHR
593	UP000000437_7955	Danio rerio	Zebrafish	A0A8M9P546	1	23	Propeptide	MFRQAVKKLDSFMPDADKQLVAT
594	UP000000437_7955	Danio rerio	Zebrafish	A0A8M9P6T3	21	35	Propeptide	NLQVCGRPNPTLNPR
595	UP000000437_7955	Danio rerio	Zebrafish	A0A8M9P6T3	305	328	Propeptide	THTQYTATHASLTNVCLFILCRSS
596	UP000000437_7955	Danio rerio	Zebrafish	A0A8M9P7B5	1	5	Propeptide	MDIRI
597	UP000000437_7955	Danio rerio	Zebrafish	A0A8M9P894	254	275	Propeptide	SGRHASFSYVLLIMSTLLYFNL
598	UP000000437_7955	Danio rerio	Zebrafish	A0A8M9P8P8	1	8	Propeptide	MANLQNDT
599	UP000000437_7955	Danio rerio	Zebrafish	A0A8M9P9M8	1	14	Propeptide	MEVNVSTESIESVL
600	UP000000437_7955	Danio rerio	Zebrafish	A0A8M9PAP8	139	160	Propeptide	GGWILMPSLWLMLPLLLHLCSS
601	UP000000437_7955	Danio rerio	Zebrafish	A0A8M9PAY2	1	9	Propeptide	MPDTKKYIE
602	UP000000437_7955	Danio rerio	Zebrafish	A0A8M9PB12	118	142	Propeptide	QASRSSPACLLLTLVVMVHHLLRLL
603	UP000000437_7955	Danio rerio	Zebrafish	A0A8M9PCC1	398	429	Propeptide	SSSIPQLTYAGAATGLLSVLLLNWLSGSGPAW
604	UP000000437_7955	Danio rerio	Zebrafish	A0A8M9PCR4	446	459	Propeptide	AGRTAPRPEDENIH
605	UP000000437_7955	Danio rerio	Zebrafish	A0A8M9PCS2	20	43	Propeptide	QVLWRIKDHVHNIQQAKVKQHLTH
606	UP000000437_7955	Danio rerio	Zebrafish	A0A8M9PCV3	177	199	Propeptide	GAKSVTQSFLFLCFPLIAFILML
607	UP000000437_7955	Danio rerio	Zebrafish	A0A8M9PDC0	19	27	Propeptide	SPEQSLTKR
608	UP000000437_7955	Danio rerio	Zebrafish	A0A8M9PDK3	200	242	Peptide	YIGVMMLTLTPRCQTLLLQFYRRAKFIHYGICRLLLYTTRFGS
609	UP000000437_7955	Danio rerio	Zebrafish	A0A8M9PE56	1	25	Propeptide	MELVELSYVQQMFNDSRFQGNLSAL
610	UP000000437_7955	Danio rerio	Zebrafish	A0A8M9PE67	1	28	Propeptide	MIPKPNCSSTDSSTPKCIQDLLCNTSVA
611	UP000000437_7955	Danio rerio	Zebrafish	A0A8M9PFA8	724	766	Propeptide	PTVNSYKTNILDNGRPSFLSPCENRFYTKLKFTTDSPLVQSTQ
612	UP000000437_7955	Danio rerio	Zebrafish	A0A8M9PFL7	1	8	Propeptide	MIELKFVT
613	UP000000437_7955	Danio rerio	Zebrafish	A0A8M9PG61	121	126	Propeptide	VGFYTK
614	UP000000437_7955	Danio rerio	Zebrafish	A0A8M9PGB9	1	14	Propeptide	MMTLQGAGVFAMVD
615	UP000000437_7955	Danio rerio	Zebrafish	A0A8M9PGT6	253	276	Propeptide	SSGKPVAFLSVVSISALLCYVFKY
616	UP000000437_7955	Danio rerio	Zebrafish	A0A8M9PGX6	1	25	Propeptide	MAESTLTSTKGKGARRRNINEPMSL
617	UP000000437_7955	Danio rerio	Zebrafish	A0A8M9PH87	205	228	Propeptide	GFTEQHQHQLTVTMVMLLFWSLIG
618	UP000000437_7955	Danio rerio	Zebrafish	A0A8M9PHL8	27	53	Propeptide	EVLDFSDISLDLQFSYSDGAAHHIRRR
619	UP000000437_7955	Danio rerio	Zebrafish	A0A8M9PHT3	131	139	Propeptide	IIVHILNVM
620	UP000000437_7955	Danio rerio	Zebrafish	A0A8M9PI27	20	24	Propeptide	ADEER
621	UP000000437_7955	Danio rerio	Zebrafish	A0A8M9PI68	1	24	Propeptide	MEVTEAVSPHKRAKSDAVNGAEER
622	UP000000437_7955	Danio rerio	Zebrafish	A0A8M9PIF4	1	14	Propeptide	MNEVSHRMANTSRT
623	UP000000437_7955	Danio rerio	Zebrafish	A0A8M9PIW4	31	35	Propeptide	TKEKR
624	UP000000437_7955	Danio rerio	Zebrafish	A0A8M9PJ99	721	739	Propeptide	MPKPSTELLTGDPEVKSIQ
625	UP000000437_7955	Danio rerio	Zebrafish	A0A8M9PJG3	1	22	Propeptide	MDSKRSLSDAEELADLATKHAR
626	UP000000437_7955	Danio rerio	Zebrafish	A0A8M9PJH5	491	514	Propeptide	AVMRSLSVIIYLTNIICILVVTVF
627	UP000000437_7955	Danio rerio	Zebrafish	A0A8M9PJM2	1	14	Propeptide	MNHSNTHKFNTEAF
628	UP000000437_7955	Danio rerio	Zebrafish	A0A8M9PJQ1	980	1005	Propeptide	AWSVLQHSGVAFLLAFLTFPLLSELL
629	UP000000437_7955	Danio rerio	Zebrafish	A0A8M9PJV7	24	59	Propeptide	SPASERAELSESHHQRHPRELALIESNTDEKVLNVD
630	UP000000437_7955	Danio rerio	Zebrafish	A0A8M9PJZ0	167	188	Propeptide	SGTIAINVLPLWFTLIVMAYFL
631	UP000000437_7955	Danio rerio	Zebrafish	A0A8M9PK33	1	28	Propeptide	MCRSSIQTTEMTHTEGSSNLNLTSTLAT
632	UP000000437_7955	Danio rerio	Zebrafish	A0A8M9PK69	1	25	Propeptide	MNQSRSIEPVPTANGSLSGHFSVSL
633	UP000000437_7955	Danio rerio	Zebrafish	A0A8M9PKC6	66	85	Propeptide	IMTPAGKQASVFPLSCSESL
634	UP000000437_7955	Danio rerio	Zebrafish	A0A8M9PKD7	174	196	Propeptide	GAKSNTQSFVILCLPLIAFLLML
635	UP000000437_7955	Danio rerio	Zebrafish	A0A8M9PKG4	183	203	Propeptide	QAQSLRAYFPILIALLSLFLF
636	UP000000437_7955	Danio rerio	Zebrafish	A0A8M9PKQ8	23	33	Propeptide	GLVKKLIRQRR
637	UP000000437_7955	Danio rerio	Zebrafish	A0A8M9PL57	1	20	Propeptide	MAVTLLDLNSTGSPPLYSPL
638	UP000000437_7955	Danio rerio	Zebrafish	A0A8M9PLM3	688	710	Propeptide	ACFSANIKQLTVLFVLILGFLFS
639	UP000000437_7955	Danio rerio	Zebrafish	A0A8M9PM92	892	918	Propeptide	TGPRLFTMSIPLWASLLLYVVLRDVSL
640	UP000000437_7955	Danio rerio	Zebrafish	A0A8M9PME6	23	34	Propeptide	DRGGQNHSRQKR
641	UP000000437_7955	Danio rerio	Zebrafish	A0A8M9PMY9	1	23	Propeptide	MHVPPAAEEESTMSNVTVLDITE
642	UP000000437_7955	Danio rerio	Zebrafish	A0A8M9PN98	1	19	Propeptide	MKINGSGLMNSSSLSPHDE
643	UP000000437_7955	Danio rerio	Zebrafish	A0A8M9PNE1	549	573	Propeptide	SHITNSVSQSVVFLCFCLLSRMLIP
644	UP000000437_7955	Danio rerio	Zebrafish	A0A8M9PNP6	1	31	Propeptide	MPYTPSGFFCDRLIRERERRDGEGSLSKPIR
645	UP000000437_7955	Danio rerio	Zebrafish	A0A8M9PPH1	393	416	Propeptide	SVITATSGGLFIIIIIITTILFVM
646	UP000000437_7955	Danio rerio	Zebrafish	A0A8M9PPP7	1	5	Propeptide	MKNTE
647	UP000000437_7955	Danio rerio	Zebrafish	A0A8M9PPU1	1445	1468	Propeptide	EISKQLPIGDPEVKKVQSLNTQTV
648	UP000000437_7955	Danio rerio	Zebrafish	A0A8M9PQ08	37	86	Propeptide	IKQRSERDRELDSRGGHVTGTDEALISAYSRGDYSGDPGGAAVGVPRVRR
649	UP000000437_7955	Danio rerio	Zebrafish	A0A8M9PQ36	22	26	Propeptide	AHVGI
650	UP000000437_7955	Danio rerio	Zebrafish	A0A8M9PQ42	76	80	Propeptide	AHVSI
651	UP000000437_7955	Danio rerio	Zebrafish	A0A8M9PQ48	55	59	Propeptide	AHVGI
652	UP000000437_7955	Danio rerio	Zebrafish	A0A8M9PQI8	316	341	Propeptide	AEVSQKISVLVALLLAAVSLLLPQLH
653	UP000000437_7955	Danio rerio	Zebrafish	A0A8M9PQJ1	756	781	Propeptide	QAASLRFTGCFTKCLLFLVCTLLILF
654	UP000000437_7955	Danio rerio	Zebrafish	A0A8M9PQK9	1	43	Propeptide	MATVSVCQYQPGGFSFENCRRNALLEADITKLGFSSPAARKTG
655	UP000000437_7955	Danio rerio	Zebrafish	A0A8M9PQM8	1	22	Propeptide	MDGDLNTTFGHLKFDLCVSELM
656	UP000000437_7955	Danio rerio	Zebrafish	A0A8M9PQS2	1	12	Propeptide	MTDHEFPDVASM
657	UP000000437_7955	Danio rerio	Zebrafish	A0A8M9PR47	1	9	Propeptide	MGDALMEEF
658	UP000000437_7955	Danio rerio	Zebrafish	A0A8M9PRK6	1	26	Propeptide	MYLHCGAVEDTDSLSSWWNGNVASLL
659	UP000000437_7955	Danio rerio	Zebrafish	A0A8M9PRQ6	109	122	Peptide	AGCRNFYWKTFTSC
660	UP000000437_7955	Danio rerio	Zebrafish	A0A8M9PRR3	32	44	Propeptide	EPRYLEDIDIEGR
661	UP000000437_7955	Danio rerio	Zebrafish	A0A8M9PRS6	1	10	Propeptide	MDLQTVTPKQ
662	UP000000437_7955	Danio rerio	Zebrafish	A0A8M9PRV3	233	238	Propeptide	FYTLMN
663	UP000000437_7955	Danio rerio	Zebrafish	A0A8M9PS97	26	49	Propeptide	EVKVGDVITSNDPELRKVQVFNIQ
664	UP000000437_7955	Danio rerio	Zebrafish	A0A8M9PTB0	463	491	Propeptide	AGIRLAVLHLMPPLALLPLWTLAVNLASL
665	UP000000437_7955	Danio rerio	Zebrafish	A0A8M9PTD1	33	58	Propeptide	TVDIPETSFNLQFDYIDGQLHHRMPR
666	UP000000437_7955	Danio rerio	Zebrafish	A0A8M9PTM8	1	14	Propeptide	MYSIRSLPTMLYRE
667	UP000000437_7955	Danio rerio	Zebrafish	A0A8M9PTM9	1	28	Propeptide	MSVWSLCSAEAHRFTGPNRKMNASQQIH
668	UP000000437_7955	Danio rerio	Zebrafish	A0A8M9PTN4	2589	2614	Propeptide	AATGVGYSMPFSIFVLVLTIFKVEII
669	UP000000437_7955	Danio rerio	Zebrafish	A0A8M9PTU6	1	25	Propeptide	MSLRQWNGKWGCGQRTLVSPPKQSR
670	UP000000437_7955	Danio rerio	Zebrafish	A0A8M9PTU6	252	277	Propeptide	AAPVTDLPVFILILTLFFSAWMGLSM
671	UP000000437_7955	Danio rerio	Zebrafish	A0A8M9PU95	19	49	Propeptide	APLENMSSADRRSKHPEHPEPSQAVLQRQKR
672	UP000000437_7955	Danio rerio	Zebrafish	A0A8M9PUX6	464	474	Propeptide	DTVYSSLANVH
673	UP000000437_7955	Danio rerio	Zebrafish	A0A8M9PV89	18	41	Propeptide	AHLEMHKEPFPEFDFEGSGEIPKE
674	UP000000437_7955	Danio rerio	Zebrafish	A0A8M9PVG2	1	24	Propeptide	MDTILEMENGTNHTQDRAHGAQER
675	UP000000437_7955	Danio rerio	Zebrafish	A0A8M9PVK8	940	964	Propeptide	LASPTEVHIWQLALTLLLVLVGLRR
676	UP000000437_7955	Danio rerio	Zebrafish	A0A8M9PW64	207	212	Propeptide	GMLALI
677	UP000000437_7955	Danio rerio	Zebrafish	A0A8M9PW74	228	242	Propeptide	VNKHNKRASIIFKII
678	UP000000437_7955	Danio rerio	Zebrafish	A0A8M9PW90	379	387	Propeptide	EGEFDQLLD
679	UP000000437_7955	Danio rerio	Zebrafish	A0A8M9PWG8	22	26	Propeptide	AHVSI
680	UP000000437_7955	Danio rerio	Zebrafish	A0A8M9PWH0	1	28	Propeptide	MRRAARLRFLDWREHKATMGHTSLEKII
681	UP000000437_7955	Danio rerio	Zebrafish	A0A8M9PWW9	24	51	Propeptide	AKNYPTPHEKYRICGDRPLRPVRHRSTR
682	UP000000437_7955	Danio rerio	Zebrafish	A0A8M9PXJ5	1	5	Propeptide	MRIYH
683	UP000000437_7955	Danio rerio	Zebrafish	A0A8M9PXQ0	22	48	Propeptide	AVFIISEQQQEKLFRPESRGSHLRVRR
684	UP000000437_7955	Danio rerio	Zebrafish	A0A8M9PXS5	1	17	Propeptide	MRDPDLNESSRINLFTM
685	UP000000437_7955	Danio rerio	Zebrafish	A0A8M9PXY0	1	21	Propeptide	MNAKENPVELKKPTFCSHVTV
686	UP000000437_7955	Danio rerio	Zebrafish	A0A8M9PYB6	17	31	Propeptide	FPVGSPLYKRERRRR
687	UP000000437_7955	Danio rerio	Zebrafish	A0A8M9PYL4	145	154	Peptide	ACFWKYCVTN
688	UP000000437_7955	Danio rerio	Zebrafish	A0A8M9PYR6	1	10	Propeptide	MSTDAEMAVY
689	UP000000437_7955	Danio rerio	Zebrafish	A0A8M9PZM2	806	832	Propeptide	SAVFSGHYSLSICLSVFCFFISYVIGL
690	UP000000437_7955	Danio rerio	Zebrafish	A0A8M9PZT2	1	21	Propeptide	MESKPIESPNLVRAEQKRPPA
691	UP000000437_7955	Danio rerio	Zebrafish	A0A8M9Q0K9	765	799	Propeptide	LETGRHSIFQPCTSFMQVKEKQQSSVFKKATEMTL
692	UP000000437_7955	Danio rerio	Zebrafish	A0A8M9Q0L1	139	159	Propeptide	GPGEYFSMSFLSQCLFMFSFR
693	UP000000437_7955	Danio rerio	Zebrafish	A0A8M9Q0Q2	1	19	Propeptide	MEYLEYLNENQRAQQRPAR
694	UP000000437_7955	Danio rerio	Zebrafish	A0A8M9Q106	28	53	Propeptide	QTVRTSVGKTREASEQWSMLHERVKR
695	UP000000437_7955	Danio rerio	Zebrafish	A0A8M9Q1K8	161	188	Propeptide	ALSVFFHTGPWMFAVMISLPISLGLLSV
696	UP000000437_7955	Danio rerio	Zebrafish	A0A8M9Q264	743	770	Propeptide	PCKNRFYTKLKFTTDSPLVQSTQVKDEL
697	UP000000437_7955	Danio rerio	Zebrafish	A0A8M9Q2K2	303	325	Propeptide	LILHISIGVVCGAAVVIMMLLIW
698	UP000000437_7955	Danio rerio	Zebrafish	A0A8M9Q347	359	386	Propeptide	EFNTIIFLHSTVIEFSTILYILYSDYYY
699	UP000000437_7955	Danio rerio	Zebrafish	A0A8M9Q364	21	54	Propeptide	KCIFDQIQRSVNVVSPPTAQYASAYRFKTQRSKR
700	UP000000437_7955	Danio rerio	Zebrafish	A0A8M9Q3F0	257	270	Propeptide	GAVFLSHHCTILEL
701	UP000000437_7955	Danio rerio	Zebrafish	A0A8M9Q3H6	471	496	Propeptide	RATSLLAPGFIIPLCLLVCLTALIFR
702	UP000000437_7955	Danio rerio	Zebrafish	A0A8M9Q4P2	1	31	Propeptide	MFTTHGAELVLASRETEIALFNGTTEFFPTA
703	UP000000437_7955	Danio rerio	Zebrafish	A0A8M9Q575	22	26	Propeptide	ARVGI
704	UP000000437_7955	Danio rerio	Zebrafish	A0A8M9Q5J5	464	470	Propeptide	EIIFMKI
705	UP000000437_7955	Danio rerio	Zebrafish	A0A8M9Q5Y3	567	591	Propeptide	SESSVSSSSPPALVFIFLSFSLSLQ
706	UP000000437_7955	Danio rerio	Zebrafish	A0A8M9Q6S7	31	48	Propeptide	SNSENKFPRRVNALRQKR
707	UP000000437_7955	Danio rerio	Zebrafish	A0A8M9Q6X3	1	19	Propeptide	MGDPFSNSSRTFNRTLQSK
708	UP000000437_7955	Danio rerio	Zebrafish	A0A8M9Q6Y9	76	103	Peptide	HADGLFTSGYSKLLGQLSAKEYLESLLA
709	UP000000437_7955	Danio rerio	Zebrafish	A0A8M9Q6Y9	106	117	Peptide	VSDELGVEEMPV
710	UP000000437_7955	Danio rerio	Zebrafish	A0A8M9Q6Y9	120	147	Peptide	HSDAVFTDNYSRYRKQMAAKKYLNSVLA
711	UP000000437_7955	Danio rerio	Zebrafish	A0A8M9Q6Y9	151	157	Propeptide	RYGSNQR
712	UP000000437_7955	Danio rerio	Zebrafish	A0A8M9Q773	236	272	Propeptide	TEKCMDMSLGNLTVLSSCSVSSFCSLIIMCYFLILML
713	UP000000437_7955	Danio rerio	Zebrafish	A0A8M9Q7D5	20	24	Propeptide	ARVGI
714	UP000000437_7955	Danio rerio	Zebrafish	A0A8M9Q7D8	22	26	Propeptide	ARVGI
715	UP000000437_7955	Danio rerio	Zebrafish	A0A8M9Q7E3	22	26	Propeptide	AHVGI
716	UP000000437_7955	Danio rerio	Zebrafish	A0A8M9Q7S0	22	50	Peptide	TDGHSIYGVKLCGREFIRAVIFTCGGSRW
717	UP000000437_7955	Danio rerio	Zebrafish	A0A8M9Q7S0	133	156	Peptide	DVVVGLSNACCKWGCSKSEISSLC
718	UP000000437_7955	Danio rerio	Zebrafish	A0A8M9Q7X7	1	14	Propeptide	MGIFGNLACSGQPH
719	UP000000437_7955	Danio rerio	Zebrafish	A0A8M9Q8A2	1	27	Propeptide	MAAYVCTRFCINKFKDSVRFIPRRYRV
720	UP000000437_7955	Danio rerio	Zebrafish	A0A8M9Q8I7	275	300	Propeptide	SSTSMLSSWKRLCMINLVVFLRIMTF
721	UP000000437_7955	Danio rerio	Zebrafish	A0A8M9Q8R0	585	609	Propeptide	AASISHNYMLSYFWLFLALASLFIM
722	UP000000437_7955	Danio rerio	Zebrafish	A0A8M9Q906	764	798	Propeptide	LETGRHSIFQPCTSFMQVREKQQSSVFKKATEMTL
723	UP000000437_7955	Danio rerio	Zebrafish	A0A8M9Q930	154	190	Peptide	SGQFTTTRPFISPLNLDAEAEKEKPRKLFRMMMIRRT
724	UP000000437_7955	Danio rerio	Zebrafish	A0A8M9Q970	2983	3005	Propeptide	RAPYLSVSLTVLLISLLCLLIFF
725	UP000000437_7955	Danio rerio	Zebrafish	A0A8M9Q975	21	55	Propeptide	TPFQSRPGQEWPHSPTGPSAAGRNGGSRGFQRVKR
726	UP000000437_7955	Danio rerio	Zebrafish	A0A8M9Q991	1816	1838	Propeptide	EASCLFASLVLLFIPLMSFFTLS
727	UP000000437_7955	Danio rerio	Zebrafish	A0A8M9Q997	526	548	Propeptide	EASCLCASLVLLFIPLMSFFTLS
728	UP000000437_7955	Danio rerio	Zebrafish	A0A8M9Q9A9	400	411	Propeptide	ELNIIVLINSLY
729	UP000000437_7955	Danio rerio	Zebrafish	A0A8M9Q9C1	3136	3161	Propeptide	GEVSSKISVLTALLLMAASLLLPRII
730	UP000000437_7955	Danio rerio	Zebrafish	A0A8M9Q9C7	133	148	Propeptide	NILFGSIVLSCLCFYD
731	UP000000437_7955	Danio rerio	Zebrafish	A0A8M9Q9S2	90	126	Peptide	AGCNLATCSVHELAHLLNIMHAKTNNAPTDKIGSNGY
732	UP000000437_7955	Danio rerio	Zebrafish	A0A8M9Q9S2	133	160	Propeptide	SLPSNQPALTFHEGRLKLAWVRSTHKGN
733	UP000000437_7955	Danio rerio	Zebrafish	A0A8M9QA22	1	17	Propeptide	MDTTAVARMWNDTDLLR
734	UP000000437_7955	Danio rerio	Zebrafish	A0A8M9QAE9	9841	9853	Peptide	YPMLLYTNGPPPT
735	UP000000437_7955	Danio rerio	Zebrafish	A0A8M9QAU5	195	220	Propeptide	PITYSDDPEVKKPIFVNVNALTIMNE
736	UP000000437_7955	Danio rerio	Zebrafish	A0A8M9QBG2	1444	1467	Propeptide	PMEISKQLPIGDPEVKKVQSLNTQ
737	UP000000437_7955	Danio rerio	Zebrafish	A0A8M9QBN6	1433	1456	Propeptide	EPAPALLLGDPEVKSLFTLNTECQ
738	UP000000437_7955	Danio rerio	Zebrafish	A0A8M9QBN7	1	24	Propeptide	MESFNQSRGAGLIQGDYNSSSGGL
739	UP000000437_7955	Danio rerio	Zebrafish	A0A8M9QBV8	1082	1105	Propeptide	GAVAISLSIMLFFACLSVSALIHR
740	UP000000437_7955	Danio rerio	Zebrafish	A0A8M9QC75	153	166	Propeptide	VLPTYNTTSCHVEN
741	UP000000437_7955	Danio rerio	Zebrafish	A0A8M9QC81	2999	3007	Propeptide	EGEFDHLLD
742	UP000000437_7955	Danio rerio	Zebrafish	A0A8M9QCU6	1099	1122	Propeptide	GDSVRRDLNIICVLITTFMFKLIY
743	UP000000437_7955	Danio rerio	Zebrafish	A0A8M9QD27	29	46	Propeptide	SPALERVGEHVSALRSRR
744	UP000000437_7955	Danio rerio	Zebrafish	A0A8M9QD56	700	725	Propeptide	SGLKIESSLQQYSITIIYIYISQLNN
745	UP000000437_7955	Danio rerio	Zebrafish	A0A8M9QDI6	1	14	Propeptide	MAQQPLLSLPEFQS
746	UP000000437_7955	Danio rerio	Zebrafish	A0A8M9QDJ1	387	398	Propeptide	AAHLLTPKVNIF
747	UP000000437_7955	Danio rerio	Zebrafish	A0A8M9QDM0	1	31	Propeptide	MVLFLTLTQRSTVTHTRRSLPSVKLNTPIMT
748	UP000000437_7955	Danio rerio	Zebrafish	A0A8M9QDW3	1	11	Propeptide	MRMHLPRGRGL
749	UP000000437_7955	Danio rerio	Zebrafish	A0A8M9QDY3	17	28	Propeptide	CGKPPIEPLMSR
750	UP000000437_7955	Danio rerio	Zebrafish	A0A8M9QE15	504	526	Propeptide	LSCLYSLTGAVSLIFILVIPEIL
751	UP000000437_7955	Danio rerio	Zebrafish	A0A8M9QEF2	37	47	Propeptide	LPSGDHKLKRR
752	UP000000437_7955	Danio rerio	Zebrafish	A0A8M9QEG3	426	448	Propeptide	AAGSFRLGCTLALLAAATHGEYF
753	UP000000437_7955	Danio rerio	Zebrafish	A0A8M9QEG7	253	277	Propeptide	IVKSKTFYFLSIDNILIYFTCNVFV
754	UP000000437_7955	Danio rerio	Zebrafish	A0A8M9QFE6	1	14	Propeptide	MTKKGLSDDEKFLF
755	UP000000437_7955	Danio rerio	Zebrafish	A0A8M9QFW5	1444	1469	Propeptide	PMEISKQLPIGDPEVKKVQSLNTQTV
756	UP000000437_7955	Danio rerio	Zebrafish	A0A8M9QG75	1	35	Propeptide	MIQLASATVSFFFFFATVFVGGAGLCLGIVTNITL
757	UP000000437_7955	Danio rerio	Zebrafish	A0A8M9QG79	1	19	Propeptide	MIQLASAAVSFFFIFATVH
758	UP000000437_7955	Danio rerio	Zebrafish	A0A8M9QGD2	319	345	Peptide	ETKNCHTIRHFENTFAVETKICERLLL
759	UP000000437_7955	Danio rerio	Zebrafish	A0A8M9QGP0	358	380	Propeptide	SGTSTVFNPFCLLIAILQLLLKF
760	UP000000437_7955	Danio rerio	Zebrafish	A0A8M9QI94	863	868	Propeptide	ETLIIA
761	UP000000437_7955	Danio rerio	Zebrafish	A0A8M9QIF5	303	314	Propeptide	ADHLLTPTVNIF
762	UP000000437_7955	Danio rerio	Zebrafish	A0A8M9QIG6	581	605	Propeptide	SVKGLSSDSYIIICLGVLWMLLNGA
763	UP000000437_7955	Danio rerio	Zebrafish	A0A8M9QIX6	473	495	Propeptide	EASCLCASLVLLFIPLMSFFTLY
764	UP000000437_7955	Danio rerio	Zebrafish	A0A8M9QJB0	21	43	Propeptide	MIRPVPGISTSDRDGRTLHRTKR
765	UP000000437_7955	Danio rerio	Zebrafish	A0A8M9QJF6	209	234	Propeptide	AVNTGTSGHYKRRLIVPIRSGKFVIH
766	UP000000437_7955	Danio rerio	Zebrafish	A0A8M9QJU3	1	17	Propeptide	MIQTVVLRVRMSCSALG
767	UP000000437_7955	Danio rerio	Zebrafish	A0A8M9QKY4	1	5	Propeptide	MTVTM
768	UP000000437_7955	Danio rerio	Zebrafish	A0A8M9QL22	1	45	Peptide	MSDKPDLTEIARFDKTKLKKTETKEKNPLPTKETIEQERKGDATP
769	UP000000437_7955	Danio rerio	Zebrafish	A0A8M9QMP8	1095	1117	Propeptide	EASCLCASLVLLFIPLMSFFTLY
770	UP000000437_7955	Danio rerio	Zebrafish	A0A8M9QN37	26	59	Propeptide	RNYSQAKVISRSHNATHHNQTKDGETEVHHRPKR
771	UP000000437_7955	Danio rerio	Zebrafish	A0A8M9QN49	1032	1054	Propeptide	EASCLCASLVLLFIPLMSFFTLS
772	UP000000437_7955	Danio rerio	Zebrafish	A0A8N1YZH4	1	28	Propeptide	MEVLRSFSSASSCPDVYNWTSNSLILEH
773	UP000000437_7955	Danio rerio	Zebrafish	A0A8N1Z016	544	564	Propeptide	CATKNLAFMSLFLCLAGMWAS
774	UP000000437_7955	Danio rerio	Zebrafish	A0A8N1Z3N5	680	703	Propeptide	ASAVVSSITLFCTVLPSVLLYNLL
775	UP000000437_7955	Danio rerio	Zebrafish	A0A8N7T5R1	20	26	Propeptide	QDVIQAR
776	UP000000437_7955	Danio rerio	Zebrafish	A0A8N7T5U8	1	6	Propeptide	MANYIH
777	UP000000437_7955	Danio rerio	Zebrafish	A0A8N7T617	135	175	Peptide	LGWVPSCDAGEQCAVRKGSRFGKLCSCPGGTACSFSILKCL
778	UP000000437_7955	Danio rerio	Zebrafish	A0A8N7T6C6	406	431	Propeptide	SAQALAVTSLLVWICLFLSLLLSCDQ
779	UP000000437_7955	Danio rerio	Zebrafish	A0A8N7T6E8	429	451	Peptide	PPPPPPPLGGKFLPPPPPPPPPF
780	UP000000437_7955	Danio rerio	Zebrafish	A0A8N7T6N3	39	60	Propeptide	LPVVPQTDLNDPSANHRVRSKR
781	UP000000437_7955	Danio rerio	Zebrafish	A0A8N7T6N3	61	81	Peptide	CSCNNQMDSECHYFCHLDIIW
782	UP000000437_7955	Danio rerio	Zebrafish	A0A8N7T6Q9	1	23	Propeptide	MEVSRRAANTDKVCTDGGSEKAV
783	UP000000437_7955	Danio rerio	Zebrafish	A0A8N7T7B5	1	23	Propeptide	MASSNNVTPTNCSWWPISAMEED
784	UP000000437_7955	Danio rerio	Zebrafish	A0A8N7T7Q5	1	31	Propeptide	MKVKQGCDAGVPYTTEEDLLNSPEITPEDVL
785	UP000000437_7955	Danio rerio	Zebrafish	A0A8N7T877	1	6	Propeptide	MLLSSI
786	UP000000437_7955	Danio rerio	Zebrafish	A0A8N7T8F3	1	28	Propeptide	MRRAARLRFLDWREHKATMGHTSLEKII
787	UP000000437_7955	Danio rerio	Zebrafish	A0A8N7TAS8	1	23	Propeptide	MDGVERKKTEARRSIMKDSELKR
788	UP000000437_7955	Danio rerio	Zebrafish	A0A8N7TAU5	1	9	Propeptide	MKNMSSDED
789	UP000000437_7955	Danio rerio	Zebrafish	A0A8N7TBA0	1	14	Propeptide	MTSPAQFLAFKLSL
790	UP000000437_7955	Danio rerio	Zebrafish	A0A8N7TBD8	106	119	Peptide	AGCKNFYWKGFTSC
791	UP000000437_7955	Danio rerio	Zebrafish	A0A8N7TBI1	1	23	Propeptide	MELTSVDASAALDIWSNGSIPGF
792	UP000000437_7955	Danio rerio	Zebrafish	A0A8N7TBJ3	1	10	Propeptide	MSDATLTPVV
793	UP000000437_7955	Danio rerio	Zebrafish	A0A8N7TBQ1	1	31	Propeptide	MSLAGALWFAVQDDLLTNGVCNNTTSSNISN
794	UP000000437_7955	Danio rerio	Zebrafish	A0A8N7TBT2	20	25	Propeptide	ASLVKR
795	UP000000437_7955	Danio rerio	Zebrafish	A0A8N7TBX7	1	10	Propeptide	MSSAGLEKLR
796	UP000000437_7955	Danio rerio	Zebrafish	A0A8N7TCW2	21	44	Propeptide	QGPIWDSSRLRRLNQTDRNRKLAY
797	UP000000437_7955	Danio rerio	Zebrafish	A0A8N7TD79	22	59	Propeptide	WVIRNATETQTGTNLTFSTSELGDDQGIGSKPKSRRKR
798	UP000000437_7955	Danio rerio	Zebrafish	A0A8N7TD98	968	990	Propeptide	ASYSVSYSMCVALLGLLVPFLCG
799	UP000000437_7955	Danio rerio	Zebrafish	A0A8N7TEM7	1	26	Propeptide	MEILMTVRKIASICTMGANASALEKE
800	UP000000437_7955	Danio rerio	Zebrafish	A0A8N7TEQ0	637	664	Propeptide	SSFLVVNLWQLLLTLTPLLIGFLLCGWD
801	UP000000437_7955	Danio rerio	Zebrafish	A0A8N7TES9	480	502	Propeptide	AAALWTSALQYWVLPLILMGFLH
802	UP000000437_7955	Danio rerio	Zebrafish	A0A8N7TF68	17	30	Propeptide	QVLEIRSKGAHPQL
803	UP000000437_7955	Danio rerio	Zebrafish	A0A8N7TFB6	1	19	Propeptide	MLPNDTFKNLEDGLYLLNS
804	UP000000437_7955	Danio rerio	Zebrafish	A0A8N7TFD1	1	20	Propeptide	METFTIQDMLVNSTDIYKIL
805	UP000000437_7955	Danio rerio	Zebrafish	A0A8N7TFE2	1005	1028	Propeptide	FAPERKALPVFVTLVLHCTVRTFL
806	UP000000437_7955	Danio rerio	Zebrafish	A0A8N7TFH1	1	5	Propeptide	MAFGR
807	UP000000437_7955	Danio rerio	Zebrafish	A0A8N7TFH8	1	19	Propeptide	MGTQNNSDLDRPRSNIDLE
808	UP000000437_7955	Danio rerio	Zebrafish	A0A8N7TFX4	100	126	Propeptide	GASAVQLSTTAAFSTALLASIWSSYML
809	UP000000437_7955	Danio rerio	Zebrafish	A0A8N7UQQ4	216	239	Propeptide	GAQDITKSSMTLAVIVCLGLLLIP
810	UP000000437_7955	Danio rerio	Zebrafish	A0A8N7UQW3	1	6	Propeptide	MKTRPT
811	UP000000437_7955	Danio rerio	Zebrafish	A0A8N7UR03	21	25	Propeptide	WRLRR
812	UP000000437_7955	Danio rerio	Zebrafish	A0A8N7UR77	22	45	Propeptide	EKIKTRGLRQKDVDYIEKYSGCLQ
813	UP000000437_7955	Danio rerio	Zebrafish	A0A8N7UR86	177	199	Propeptide	GAESFLQSFMFLCFSLITVILVH
814	UP000000437_7955	Danio rerio	Zebrafish	A0A8N7URE4	1	30	Propeptide	MIQYNCSSPSSLFTVVVNTSWCSTKEEECQ
815	UP000000437_7955	Danio rerio	Zebrafish	A0A8N7UT40	33	39	Propeptide	GSLRSIR
816	UP000000437_7955	Danio rerio	Zebrafish	A0A8N7UT50	1	14	Propeptide	MSEMLLKDMDEISL
817	UP000000437_7955	Danio rerio	Zebrafish	A0A8N7UT76	461	488	Propeptide	RARHSSVTSISVSAATLTLAFALVNQGL
818	UP000000437_7955	Danio rerio	Zebrafish	A0A8N7UT80	1	14	Propeptide	MHKRQTKMDSVITS
819	UP000000437_7955	Danio rerio	Zebrafish	A0A8N7UTF1	1461	1487	Propeptide	GTPSINNHPLLALSLTTALILLLHIYN
820	UP000000437_7955	Danio rerio	Zebrafish	A0A8N7UUR8	1	23	Propeptide	MNASDIFCDSDFANSTNISCVNR
821	UP000000437_7955	Danio rerio	Zebrafish	A0A8N7UV68	572	591	Propeptide	PTIESRPFELTNLTDFLNVG
822	UP000000437_7955	Danio rerio	Zebrafish	A0A8N7UVA3	1	20	Propeptide	MAAAFLDGKDANSLLKRFRR
823	UP000000437_7955	Danio rerio	Zebrafish	A0A8N7UVC2	567	597	Propeptide	ASPLGTRLTLSPAWVFAPLLTLALALSSAPL
824	UP000000437_7955	Danio rerio	Zebrafish	A0A8N7UVL4	1006	1029	Propeptide	RSGRLCSLSLSPLLICALSSLGAS
825	UP000000437_7955	Danio rerio	Zebrafish	A0A8N7UVR9	1120	1134	Peptide	DVFKTFDPTASPFCQ
826	UP000000437_7955	Danio rerio	Zebrafish	A0A8N7UYR8	1	14	Propeptide	MTSQPDNLILSSGQ
827	UP000000437_7955	Danio rerio	Zebrafish	A0A8N7UYS0	18	22	Propeptide	MDSGI
828	UP000000437_7955	Danio rerio	Zebrafish	A0A8N7UZ96	21	37	Propeptide	FKMERGFHAGGVNATEW
829	UP000000437_7955	Danio rerio	Zebrafish	A0A8N7V0N6	1	12	Propeptide	MSQHALLSASCK
830	UP000000437_7955	Danio rerio	Zebrafish	A0JML1	239	263	Propeptide	HARELRTQTSLIVLSTILTFFLVLY
831	UP000000437_7955	Danio rerio	Zebrafish	A0ZYT5	22	45	Peptide	QKGLRLCGREFFRAVVYTCGGSRW
832	UP000000437_7955	Danio rerio	Zebrafish	A0ZYT5	48	74	Propeptide	VQTEDPVNGYEIEADVESLTSAEMDRE
833	UP000000437_7955	Danio rerio	Zebrafish	A0ZYT5	77	100	Peptide	EVYETLPSTCCKVGCRKSDLVRMC
834	UP000000437_7955	Danio rerio	Zebrafish	A1A5Z2	1	5	Propeptide	MIRGV
835	UP000000437_7955	Danio rerio	Zebrafish	A1DPK4	23	41	Propeptide	QPLDSSIIHSSPNDIQKLS
836	UP000000437_7955	Danio rerio	Zebrafish	A1DPK4	44	74	Peptide	YAESTIASDISKIVDSMVQKNFVNFLLNQRE
837	UP000000437_7955	Danio rerio	Zebrafish	A1DPK4	77	112	Peptide	SEPALTEDPESHIFNDLLKKEFVMWIQSKGDTFKNQ
838	UP000000437_7955	Danio rerio	Zebrafish	A1IVM9	25	67	Peptide	ASFPWSCASLSGVCRQGVCLPSELYFGPLGCGKGFLCCVSHFL
839	UP000000437_7955	Danio rerio	Zebrafish	A1IVN0	26	65	Peptide	QIQNWTCGYGGLCRRFCFDQEYIVAHHGCPRRYRCCAVRF
840	UP000000437_7955	Danio rerio	Zebrafish	A1IVN1	28	33	Propeptide	NDTDVQ
841	UP000000437_7955	Danio rerio	Zebrafish	A1IVN1	34	70	Peptide	RWTCGYRGLCRKHCYAREYMIGYRGCPRRYRCCALRF
842	UP000000437_7955	Danio rerio	Zebrafish	A1L235	461	486	Propeptide	VLSLHFSCLSVIMFLGLCLLIKCLIL
843	UP000000437_7955	Danio rerio	Zebrafish	A1YQE3	1	26	Propeptide	MSGISVQRACNSCFTSAQHLNSSADT
844	UP000000437_7955	Danio rerio	Zebrafish	A2AV71	1	17	Propeptide	MNESLDLNITLVDDGNW
845	UP000000437_7955	Danio rerio	Zebrafish	A2AWH2	352	401	Propeptide	TNRLHGSKLKLCVLVLFLLHTFISITTLQHCSTGSLEAIVPLEEVPMREE
846	UP000000437_7955	Danio rerio	Zebrafish	A2BGL6	1	6	Propeptide	MDLLDL
847	UP000000437_7955	Danio rerio	Zebrafish	A2BGR3	1	10	Propeptide	MESNNVEEVT
848	UP000000437_7955	Danio rerio	Zebrafish	A2BGU9	1	18	Propeptide	MLPAFMSLRHFTTTTMRR
849	UP000000437_7955	Danio rerio	Zebrafish	A2BHA3	1	19	Propeptide	MPFGNTHNNFKLNYSVDEE
850	UP000000437_7955	Danio rerio	Zebrafish	A2BIL9	1	24	Propeptide	MDGDPAVMKVPRSSSVEVKEDMDT
851	UP000000437_7955	Danio rerio	Zebrafish	A2RUV7	1099	1121	Propeptide	EASCLCASLVLLFIPLMSVFTLS
852	UP000000437_7955	Danio rerio	Zebrafish	A2RUX2	1	22	Propeptide	MGDGMSKRLRLVAGADSEMEER
853	UP000000437_7955	Danio rerio	Zebrafish	A2VD39	305	324	Propeptide	AATSISSLSLLLLLTSLCCL
854	UP000000437_7955	Danio rerio	Zebrafish	A3KNG7	23	39	Propeptide	ARTKRELAGPLHLRGIR
855	UP000000437_7955	Danio rerio	Zebrafish	A3KNN5	1	5	Propeptide	MDRLL
856	UP000000437_7955	Danio rerio	Zebrafish	A3KP77	1	5	Propeptide	MTSRR
857	UP000000437_7955	Danio rerio	Zebrafish	A3KPB2	150	162	Peptide	RNPPGGKSSLILG
858	UP000000437_7955	Danio rerio	Zebrafish	A3KQK1	20	56	Propeptide	EELGPKEDLDYWTGNNQIQDEWIQSDPFREILRRMTR
859	UP000000437_7955	Danio rerio	Zebrafish	A3KQK1	57	67	Peptide	KPRPHQFIGLM
860	UP000000437_7955	Danio rerio	Zebrafish	A3KQK1	82	91	Peptide	HKINSFVGLM
861	UP000000437_7955	Danio rerio	Zebrafish	A3KQK1	95	114	Propeptide	SQEEPESYEWGTVQIYDKRR
862	UP000000437_7955	Danio rerio	Zebrafish	A3QJZ0	1	21	Propeptide	MNDSSPTSENIMFHQLTADTL
863	UP000000437_7955	Danio rerio	Zebrafish	A3QK11	1	9	Propeptide	MSTNGKTPR
864	UP000000437_7955	Danio rerio	Zebrafish	A4FUN7	1	26	Propeptide	MEILMTVSKFASFCTMGANASALEKE
865	UP000000437_7955	Danio rerio	Zebrafish	A4FVI5	27	61	Propeptide	AAVKDGKDRKAQGPSKQVFVPASDASNFFKRRARR
866	UP000000437_7955	Danio rerio	Zebrafish	A4IG39	451	473	Propeptide	SARDMLGPSLMMMMLLSLTLEFT
867	UP000000437_7955	Danio rerio	Zebrafish	A4IG71	1	24	Propeptide	MCKELKTRVLRISSNFSDDLTLHQ
868	UP000000437_7955	Danio rerio	Zebrafish	A4JYI9	293	315	Propeptide	GCHGTFWTVLVFPQLLVAFTSIL
869	UP000000437_7955	Danio rerio	Zebrafish	A4JYK9	307	332	Propeptide	GAASLNGRLSGVGLWFCLSISVLMKV
870	UP000000437_7955	Danio rerio	Zebrafish	A4JYM0	138	163	Propeptide	VGVESNAERIVSQVLACFFAVILLCV
871	UP000000437_7955	Danio rerio	Zebrafish	A4JYP9	146	174	Propeptide	SSVKALKILTFQIALLALTLHLTVCEFDF
872	UP000000437_7955	Danio rerio	Zebrafish	A4JYQ0	337	357	Propeptide	ACSTLLWSTHLLLACVLLSIM
873	UP000000437_7955	Danio rerio	Zebrafish	A4QN36	1	10	Propeptide	MFSPDQENIS
874	UP000000437_7955	Danio rerio	Zebrafish	A4QNV7	1	21	Propeptide	MEGENTLITENTSLYMNISAG
875	UP000000437_7955	Danio rerio	Zebrafish	A4VCG2	1	6	Propeptide	MESNTE
876	UP000000437_7955	Danio rerio	Zebrafish	A4VCG4	20	64	Propeptide	APVGEYDNSNGIETPQNVDITTLLETNKGSSRRLIEGDMLYPQTR
877	UP000000437_7955	Danio rerio	Zebrafish	A5PF48	1	9	Propeptide	MESALSARD
878	UP000000437_7955	Danio rerio	Zebrafish	A5PLB2	223	244	Propeptide	GTETVAMATGLHLMALLVMLLR
879	UP000000437_7955	Danio rerio	Zebrafish	A5PLE0	1	21	Propeptide	MTTVIRVQDRDTVSNRPIIQD
880	UP000000437_7955	Danio rerio	Zebrafish	A5WVU9	76	84	Propeptide	ELDLDVDMD
881	UP000000437_7955	Danio rerio	Zebrafish	A5WWB0	1	23	Propeptide	MTVRNIASICNMGTNASALEKDI
882	UP000000437_7955	Danio rerio	Zebrafish	A6H8S4	1	11	Propeptide	MEFEESGIGEE
883	UP000000437_7955	Danio rerio	Zebrafish	A7E2J4	20	24	Propeptide	ADEER
884	UP000000437_7955	Danio rerio	Zebrafish	A7E2M1	18	43	Propeptide	SHDGSGRNTERTDEQIEDNVLPVPAP
885	UP000000437_7955	Danio rerio	Zebrafish	A7MBT1	537	562	Propeptide	GSVQQKPSVTVLSIPALLLLLLLCWR
886	UP000000437_7955	Danio rerio	Zebrafish	A7MC00	1	43	Propeptide	MPGPTQALSPNGENNNDIIPDNNGTNIIPYRKNTVRGERAYSW
887	UP000000437_7955	Danio rerio	Zebrafish	A7MC82	1	14	Propeptide	MQKSTDQSKTFVYT
888	UP000000437_7955	Danio rerio	Zebrafish	A7MCR6	96	114	Propeptide	QDPNRTSKGALFMEPSFFA
889	UP000000437_7955	Danio rerio	Zebrafish	A7UD89	1	14	Propeptide	MPDSAFSPPVPPIA
890	UP000000437_7955	Danio rerio	Zebrafish	A7YT71	1	19	Propeptide	MTERDFTAFALLSSTTDNR
891	UP000000437_7955	Danio rerio	Zebrafish	A8C5J1	83	98	Peptide	RQNVAYYNLNSFGLRY
892	UP000000437_7955	Danio rerio	Zebrafish	A8C5J1	102	116	Propeptide	EQDMLTRLKQKSPVK
893	UP000000437_7955	Danio rerio	Zebrafish	A8CAH4	1	31	Propeptide	MAETNSTGDAAEHIMCNYDANIYQCNQTDLM
894	UP000000437_7955	Danio rerio	Zebrafish	A8E588	96	114	Propeptide	QDPNRTSKGALFMEPSFFA
895	UP000000437_7955	Danio rerio	Zebrafish	A8E5G1	1	21	Propeptide	MALVSEYLSKLTLSYGGEREP
896	UP000000437_7955	Danio rerio	Zebrafish	A8E5L0	1	14	Propeptide	MTKNCNNDYKMKFA
897	UP000000437_7955	Danio rerio	Zebrafish	A8KB34	1	10	Propeptide	MSSRTNISCL
898	UP000000437_7955	Danio rerio	Zebrafish	A8KB74	34	47	Propeptide	CNLTACSSKLSILS
899	UP000000437_7955	Danio rerio	Zebrafish	A8KB82	20	24	Propeptide	ADEER
900	UP000000437_7955	Danio rerio	Zebrafish	A8KBI4	31	65	Propeptide	EEISKARDETGSANEETSGLHILTSRRVKKSPEIL
901	UP000000437_7955	Danio rerio	Zebrafish	A8KBT8	96	114	Propeptide	HDPNRTSQGPLFMEPSFFA
902	UP000000437_7955	Danio rerio	Zebrafish	A8KBY8	319	346	Propeptide	DDDIAGEFFPEAAQIAYKMWEISAMTKV
903	UP000000437_7955	Danio rerio	Zebrafish	A8KC59	183	191	Propeptide	ESENERKKT
904	UP000000437_7955	Danio rerio	Zebrafish	A8WFZ1	31	61	Propeptide	EEILQPRGETVPVNEETSGLHILTSRRVKKS
905	UP000000437_7955	Danio rerio	Zebrafish	A8WG57	1	31	Propeptide	MGNVSSAVKHCLSYETFLRDYPWLPRLLWEE
906	UP000000437_7955	Danio rerio	Zebrafish	A8WGQ1	202	226	Propeptide	YAESRSPSFSHWTVSILWITSRLIW
907	UP000000437_7955	Danio rerio	Zebrafish	A8WHV7	103	113	Peptide	EMDYIQRGGPE
908	UP000000437_7955	Danio rerio	Zebrafish	A9JRB3	20	24	Propeptide	RIIKR
909	UP000000437_7955	Danio rerio	Zebrafish	A9JRD9	237	260	Propeptide	TGSAFVACSVLTVVASILALVPLP
910	UP000000437_7955	Danio rerio	Zebrafish	A9JRF2	31	60	Propeptide	ERILQPIDETGSVNEDTSGLHILTSRRVKK
911	UP000000437_7955	Danio rerio	Zebrafish	A9JRX1	24	50	Propeptide	GPVKRNEEVDGASEVETDSKSHIRKRR
912	UP000000437_7955	Danio rerio	Zebrafish	A9JSU9	281	306	Propeptide	SGGTLLVSVFLLMASISTAFTITRLN
913	UP000000437_7955	Danio rerio	Zebrafish	B0CLZ7	1000	1025	Propeptide	AADRFQASHMLMGLLVLLFSLLQEWL
914	UP000000437_7955	Danio rerio	Zebrafish	B0R027	28	77	Propeptide	YMWRTPFEFDRESSFNFHLPAQQSCRKNTASTLFSSTLSPHEQPFHLSHG
915	UP000000437_7955	Danio rerio	Zebrafish	B0R0B1	1	14	Propeptide	MEDEDECPELVPIK
916	UP000000437_7955	Danio rerio	Zebrafish	B0R0T1	1	27	Propeptide	MHSRILFKGTAAAVAARRIRHILGPLM
917	UP000000437_7955	Danio rerio	Zebrafish	B0S594	26	44	Propeptide	RPQEGKSDKSAEVKGHAMP
918	UP000000437_7955	Danio rerio	Zebrafish	B0S5X0	19	25	Propeptide	SPPRYVR
919	UP000000437_7955	Danio rerio	Zebrafish	B0S8J0	166	190	Propeptide	SASATFRSWHSVILLIPALSGLMPL
920	UP000000437_7955	Danio rerio	Zebrafish	B0UYT8	1	28	Propeptide	MFANMTSSFDENDSATSFSLSELSTSSS
921	UP000000437_7955	Danio rerio	Zebrafish	B0V153	1	5	Propeptide	MVNQR
922	UP000000437_7955	Danio rerio	Zebrafish	B0Z6G1	44	92	Peptide	ARARCGRELVDDLEFVCGDRGFYIGKPGAARSGGPRSRGKGIVDQCCVR
923	UP000000437_7955	Danio rerio	Zebrafish	B1H1I2	414	437	Propeptide	SSPTTAHLDELMWLLPFLPLTLQL
924	UP000000437_7955	Danio rerio	Zebrafish	B1NYI1	1	24	Propeptide	MEASGWPGGEDSPDSRVYEVTVVQ
925	UP000000437_7955	Danio rerio	Zebrafish	B1NYI2	1	19	Propeptide	MADMDDLHNESRRNISLDL
926	UP000000437_7955	Danio rerio	Zebrafish	B1NYI3	1	25	Propeptide	MDPLLEQVLAGFNTTLSTSNRTDPL
927	UP000000437_7955	Danio rerio	Zebrafish	B3DFT1	132	153	Propeptide	LAHSVSKDLLLICCSLLLLFRI
928	UP000000437_7955	Danio rerio	Zebrafish	B3DFU2	31	60	Peptide	VSLDLTELRNKVAKIKVNPRGNLWATGHFM
929	UP000000437_7955	Danio rerio	Zebrafish	B3DFX3	18	62	Propeptide	RPIFNNTSSGIHMEGFFNVTERNFTEYNKTNQIRHDLGHDPRIKL
930	UP000000437_7955	Danio rerio	Zebrafish	B3DFX3	63	98	Peptide	MSSSCLLPTCSLSNLGSSLQIGDEIAGDLVRDPMGI
931	UP000000437_7955	Danio rerio	Zebrafish	B3DGE3	1	19	Propeptide	MATGGITTLPAAPDAENSS
932	UP000000437_7955	Danio rerio	Zebrafish	B3DGG4	25	61	Propeptide	ATHRGSGPRERGHRRHLSLHRHRERGKEGQVLHRSKR
933	UP000000437_7955	Danio rerio	Zebrafish	B3DGI7	23	53	Propeptide	HMPMEEQHSSNQSNSNLLANNQTDAPPVLII
934	UP000000437_7955	Danio rerio	Zebrafish	B3DGL6	27	51	Propeptide	SPVLQPDTPSTSVQKVQRSLKRTAR
935	UP000000437_7955	Danio rerio	Zebrafish	B3DH72	1	26	Propeptide	MEPPTVTVSDFSERYPLFLHNSSFLE
936	UP000000437_7955	Danio rerio	Zebrafish	B3DHG0	1	9	Propeptide	MAGASTVQN
937	UP000000437_7955	Danio rerio	Zebrafish	B3DHJ8	140	164	Propeptide	HGTETTLGRTLHIIIPLSGLILHYL
938	UP000000437_7955	Danio rerio	Zebrafish	B3DHM1	90	94	Propeptide	GSQTR
939	UP000000437_7955	Danio rerio	Zebrafish	B3DHR3	1	5	Propeptide	MGLNN
940	UP000000437_7955	Danio rerio	Zebrafish	B3DJ81	1	28	Propeptide	MEKTSDIERAEYASGSLPLTEYNASFTV
941	UP000000437_7955	Danio rerio	Zebrafish	B3DJ94	531	557	Propeptide	SGTRLAPCSLALALASLLLTLLTLQTR
942	UP000000437_7955	Danio rerio	Zebrafish	B3DJB7	19	37	Propeptide	SPVENLHLLHPDEHKLILN
943	UP000000437_7955	Danio rerio	Zebrafish	B3DJJ2	100	128	Peptide	SWSRFKKGDLRSCFGVRLERIGSFSGLGC
944	UP000000437_7955	Danio rerio	Zebrafish	B3DJY2	1	9	Propeptide	MDSVLCSER
945	UP000000437_7955	Danio rerio	Zebrafish	B3DK10	1	26	Propeptide	MIVSNLSVLSCRRNSALCLGAVEGHL
946	UP000000437_7955	Danio rerio	Zebrafish	B3DK14	1	25	Propeptide	MERSGYFKPTPAHFEVLNSSTGTNV
947	UP000000437_7955	Danio rerio	Zebrafish	B3DK21	233	260	Propeptide	SGTMASTEPLLYITLLILYKLLPFLFAY
948	UP000000437_7955	Danio rerio	Zebrafish	B3DK24	1	18	Propeptide	MSDQTVLDSQTMAENDSR
949	UP000000437_7955	Danio rerio	Zebrafish	B3DKN8	1	6	Propeptide	MDTINF
950	UP000000437_7955	Danio rerio	Zebrafish	B3DKP9	21	60	Propeptide	LPAQYGEDADAGELREDILEINLDSQRELFEGDIAGDPRR
951	UP000000437_7955	Danio rerio	Zebrafish	B3G515	1	11	Propeptide	MEEQTTNVIQI
952	UP000000437_7955	Danio rerio	Zebrafish	B6CS38	22	46	Propeptide	QGDGDIQASRFTGKPEGEVQQRVRR
953	UP000000437_7955	Danio rerio	Zebrafish	B6ZIV2	81	92	Peptide	SKFNYNPFGLRF
954	UP000000437_7955	Danio rerio	Zebrafish	B6ZIV2	96	125	Propeptide	NEATTSDSDRLKHKHLLPMMLYLRKQLETS
955	UP000000437_7955	Danio rerio	Zebrafish	B7TWQ0	111	132	Peptide	GWNRGCFGLKLDRIGSMSGLGC
956	UP000000437_7955	Danio rerio	Zebrafish	B7TWR3	108	124	Peptide	DTMRCMVGRVYRPCWEV
957	UP000000437_7955	Danio rerio	Zebrafish	B8A5M2	20	25	Propeptide	DVPNIS
958	UP000000437_7955	Danio rerio	Zebrafish	B8A6G0	1	21	Propeptide	MFSYGGISAHISANRLKADGA
959	UP000000437_7955	Danio rerio	Zebrafish	B8JKD7	1	26	Propeptide	MDLSKWCNLKTEPSLKHLTEAGFGVP
960	UP000000437_7955	Danio rerio	Zebrafish	B8JLQ9	340	363	Propeptide	TAITVTATLWTTLMALWISTSHVF
961	UP000000437_7955	Danio rerio	Zebrafish	B9P4N4	1	23	Propeptide	MNTTQLIEDLLQNSSCKHEAKHL
962	UP000000437_7955	Danio rerio	Zebrafish	C0ITL9	1	23	Propeptide	MEENNDTSFLFQNDSDLDHQTDN
963	UP000000437_7955	Danio rerio	Zebrafish	C0SQ71	22	47	Propeptide	QEQKDFISGQSARTDGGSSDTQRTRR
964	UP000000437_7955	Danio rerio	Zebrafish	C0SQ73	30	59	Propeptide	ELTAEGAAYSILHGWSHDADVTVELLRRRR
965	UP000000437_7955	Danio rerio	Zebrafish	C9W8C3	133	151	Peptide	DIDMLRCMVGRVYRPCWQA
966	UP000000437_7955	Danio rerio	Zebrafish	D1MCG5	1	29	Propeptide	MKQDIAHPEDGIDIGGFSCYTHCNRTTLQ
967	UP000000437_7955	Danio rerio	Zebrafish	D2Y177	1	11	Propeptide	MDTMTLNHSAA
968	UP000000437_7955	Danio rerio	Zebrafish	D2Y178	1	23	Propeptide	MAGEPGEMETSQELTTLDMNISL
969	UP000000437_7955	Danio rerio	Zebrafish	D3G896	4158	4183	Propeptide	SPAISTMSVYLLILFSALLLLLQCYE
970	UP000000437_7955	Danio rerio	Zebrafish	D3TI67	21	34	Propeptide	KPHDGFPLHSLEMR
971	UP000000437_7955	Danio rerio	Zebrafish	D3TI67	35	54	Peptide	DPNIDAMWYKDRGIRPVGRF
972	UP000000437_7955	Danio rerio	Zebrafish	D3TI67	58	81	Propeptide	TSRRSEGSHFRKHRLCYPEVLAMD
973	UP000000437_7955	Danio rerio	Zebrafish	D3TZW2	1	23	Propeptide	MQDANISHVAAVYVSPHSPVPVL
974	UP000000437_7955	Danio rerio	Zebrafish	D3TZW3	1	24	Propeptide	MTENNTSTETWTLIHPSGSPHDLI
975	UP000000437_7955	Danio rerio	Zebrafish	E4W698	1	14	Propeptide	MESLLKDVILWPIN
976	UP000000437_7955	Danio rerio	Zebrafish	E4W699	1	8	Propeptide	MEDIFKDQ
977	UP000000437_7955	Danio rerio	Zebrafish	E7EXK7	1189	1214	Propeptide	GATVESMAGSVLLVQVIVLVLIGYIF
978	UP000000437_7955	Danio rerio	Zebrafish	E7EYE4	1	14	Propeptide	MAGVFEVEVDGVEH
979	UP000000437_7955	Danio rerio	Zebrafish	E7EZ19	1	26	Propeptide	MEVNTTLSKRNLDLRILAQKLLSSAN
980	UP000000437_7955	Danio rerio	Zebrafish	E7EZ53	24	30	Propeptide	MVIAAKE
981	UP000000437_7955	Danio rerio	Zebrafish	E7EZ53	33	61	Peptide	GWTLNSAGYLLGPHAIDSHRSLSDKHGLA
982	UP000000437_7955	Danio rerio	Zebrafish	E7EZY0	22	59	Propeptide	GIVAVCSGTSLLQAEQLSMEAEVRNSSDGSTFRVRRRR
983	UP000000437_7955	Danio rerio	Zebrafish	E7F1B1	266	291	Propeptide	SSSFLSSSLLNMMASLLVVYVFTLTM
984	UP000000437_7955	Danio rerio	Zebrafish	E7F220	1	12	Propeptide	MMKVMMANTVGR
985	UP000000437_7955	Danio rerio	Zebrafish	E7F2M5	93	118	Propeptide	SAPLSVSSRSVVAILLPLALFWWGVF
986	UP000000437_7955	Danio rerio	Zebrafish	E7F332	20	34	Propeptide	AASDLLRDSAVSWLG
987	UP000000437_7955	Danio rerio	Zebrafish	E7F4G1	436	458	Propeptide	SASTCGVPQVLLAVLLLITFRWV
988	UP000000437_7955	Danio rerio	Zebrafish	E7F4Q7	1	6	Propeptide	MVTVME
989	UP000000437_7955	Danio rerio	Zebrafish	E7F4V6	495	518	Propeptide	AAPNPTYALTCFLACLISQLLFAS
990	UP000000437_7955	Danio rerio	Zebrafish	E7F5V5	27	57	Propeptide	GPVTQRLKGDDGSDDKTGLEEAPKKLIRNRR
991	UP000000437_7955	Danio rerio	Zebrafish	E7F5W0	1	23	Propeptide	MDLNDSKSLAELMSRYASSETGF
992	UP000000437_7955	Danio rerio	Zebrafish	E7F6V0	472	494	Propeptide	SSSRTGPALSALAVCVQMLRLLL
993	UP000000437_7955	Danio rerio	Zebrafish	E7F7M5	1	31	Propeptide	MVLEGSSEALCPPPSLELRPSCNKNQSSPPL
994	UP000000437_7955	Danio rerio	Zebrafish	E7F7V7	1	14	Propeptide	MSDHEDLNKAMGHW
995	UP000000437_7955	Danio rerio	Zebrafish	E7F9L8	1	9	Propeptide	MAEHESLEF
996	UP000000437_7955	Danio rerio	Zebrafish	E7FAR9	18	41	Propeptide	AHLEMHKEPFPEFDFEGSGEIPKE
997	UP000000437_7955	Danio rerio	Zebrafish	E7FBA9	16	20	Propeptide	LDDDK
998	UP000000437_7955	Danio rerio	Zebrafish	E7FBC7	404	425	Propeptide	NAPQTMPAGAFAWFILFLIQSI
999	UP000000437_7955	Danio rerio	Zebrafish	E7FEX9	74	85	Peptide	ALCDCMPASSLR
1000	UP000000437_7955	Danio rerio	Zebrafish	E7FGZ8	20	36	Propeptide	NPIIQESFAKQLLRTKR
1001	UP000000437_7955	Danio rerio	Zebrafish	E7FGZ8	37	85	Peptide	QKPGHPDEPMNEHLLHMQRLEQKARETNMEHWLNPHCFPRCDRNYGYPV
1002	UP000000437_7955	Danio rerio	Zebrafish	E9QBE2	96	114	Propeptide	HDPNRTSQGPLFMEPKFFA
1003	UP000000437_7955	Danio rerio	Zebrafish	E9QBW3	100	121	Peptide	GVARGCFGMKVDRIGVISGLGC
1004	UP000000437_7955	Danio rerio	Zebrafish	E9QE01	22	47	Propeptide	SCQQSESQRSVSSESPSFRMSTHNLL
1005	UP000000437_7955	Danio rerio	Zebrafish	E9QE01	50	62	Peptide	YNDIDYDSFVGLM
1006	UP000000437_7955	Danio rerio	Zebrafish	E9QE01	79	88	Peptide	EMHDIFVGLM
1007	UP000000437_7955	Danio rerio	Zebrafish	E9QE01	92	125	Propeptide	SAEPESGRQWRKEYPEPSGGIFFNKCKLRFRRGL
1008	UP000000437_7955	Danio rerio	Zebrafish	F1Q5C9	22	34	Propeptide	QTQQSHRWRRNKR
1009	UP000000437_7955	Danio rerio	Zebrafish	F1Q5S2	20	44	Propeptide	GLHKRSAPVFLEKWDALNVISRQKR
1010	UP000000437_7955	Danio rerio	Zebrafish	F1QCC6	532	554	Propeptide	SGNQIQPSFILLIVFFVSLLLRR
1011	UP000000437_7955	Danio rerio	Zebrafish	F1QEG0	114	125	Peptide	GGGADCFWKYCV
1012	UP000000437_7955	Danio rerio	Zebrafish	F1QGJ2	1	24	Propeptide	MEEDLKKTKANNGSVSRAVEAKNP
1013	UP000000437_7955	Danio rerio	Zebrafish	F1QGN2	1005	1028	Propeptide	SASSVSTLSALSTIALSLTARTSL
1014	UP000000437_7955	Danio rerio	Zebrafish	F1QIK6	83	114	Peptide	CSSLSTCVLGKLSQELHKLQTYPRTNVGAGTP
1015	UP000000437_7955	Danio rerio	Zebrafish	F1QIK6	119	133	Propeptide	SLEGSDGYGEALGRV
1016	UP000000437_7955	Danio rerio	Zebrafish	F1QMB9	1	21	Propeptide	MKDGKENSNATFGSFTTNLDH
1017	UP000000437_7955	Danio rerio	Zebrafish	F1QPL8	1	14	Propeptide	MDTTLDPLSSSLLY
1018	UP000000437_7955	Danio rerio	Zebrafish	F1QQA2	1	26	Propeptide	MLQEEFGEMSPQQLAAPVDTVEEKWK
1019	UP000000437_7955	Danio rerio	Zebrafish	F1QQG9	1	28	Propeptide	MNDSHLQFLKGQKSVNSTSLPPNGSLAD
1020	UP000000437_7955	Danio rerio	Zebrafish	F1QQI2	27	33	Propeptide	APKGSFQ
1021	UP000000437_7955	Danio rerio	Zebrafish	F1QQI2	36	49	Peptide	NWTPQAMLYLKGTQ
1022	UP000000437_7955	Danio rerio	Zebrafish	F1QR78	1	42	Propeptide	MLNTSTKTLTGGFSFENTRRNAVLEANLSEKGYSAPNARKTG
1023	UP000000437_7955	Danio rerio	Zebrafish	F1QSZ7	1	28	Propeptide	MIHSLAAAMSNQLQNTSSLSTAGTWNLL
1024	UP000000437_7955	Danio rerio	Zebrafish	F1QUC4	41	63	Propeptide	NTVATLTEELEDVSPQEQKLYYH
1025	UP000000437_7955	Danio rerio	Zebrafish	F1QW13	24	33	Peptide	QHWSYGWLPG
1026	UP000000437_7955	Danio rerio	Zebrafish	F1QW40	1	24	Propeptide	MPAPGVCLNILSERNVKDGQGLAN
1027	UP000000437_7955	Danio rerio	Zebrafish	F1QYE2	23	33	Propeptide	GLVKRVIRHRR
1028	UP000000437_7955	Danio rerio	Zebrafish	F1QYJ6	1	14	Propeptide	MSQMKSRMETAAKM
1029	UP000000437_7955	Danio rerio	Zebrafish	F1R013	1	7	Propeptide	MSAVMIT
1030	UP000000437_7955	Danio rerio	Zebrafish	F1R3S7	142	166	Peptide	MKLNENLQGPGRIQSRGYFLYRPRN
1031	UP000000437_7955	Danio rerio	Zebrafish	F1R3S7	170	174	Propeptide	SDEYV
1032	UP000000437_7955	Danio rerio	Zebrafish	F1R4U0	1	20	Propeptide	MSGSPKFVSPFHRPHCLSAA
1033	UP000000437_7955	Danio rerio	Zebrafish	F1R5R4	1	24	Propeptide	MFSGEDWNSSELLNGSFRNSSMED
1034	UP000000437_7955	Danio rerio	Zebrafish	F1R894	16	20	Propeptide	LDDDK
1035	UP000000437_7955	Danio rerio	Zebrafish	F1RE97	1	14	Propeptide	MCVPHTMEAGKHSA
1036	UP000000437_7955	Danio rerio	Zebrafish	G1FKB6	25	52	Peptide	DLPRDFGVKLCGREFIRAVIFTCGGSRW
1037	UP000000437_7955	Danio rerio	Zebrafish	G1FKB6	138	161	Peptide	NFSVGLAGMCCNQGCTKNDIGRLC
1038	UP000000437_7955	Danio rerio	Zebrafish	G4WJE8	28	34	Propeptide	RSLRMER
1039	UP000000437_7955	Danio rerio	Zebrafish	H1ACM0	82	109	Propeptide	NLLDVDHMHPTLPYISQSGALPFTLSHG
1040	UP000000437_7955	Danio rerio	Zebrafish	H2EQR6	26	38	Propeptide	RLQHSVALHRQKR
1041	UP000000437_7955	Danio rerio	Zebrafish	H9GX67	511	534	Propeptide	SAQNMPDYTFTILMISTLMRILLH
1042	UP000000437_7955	Danio rerio	Zebrafish	H9T836	106	115	Peptide	DDTCFWKYCV
1043	UP000000437_7955	Danio rerio	Zebrafish	I3ITI0	23	53	Propeptide	SPSEEGDIWTVENLEEKPQVTDVFLRIADLM
1044	UP000000437_7955	Danio rerio	Zebrafish	I3ITI0	56	77	Peptide	SKSQHFHGLMGSSAGNTQPLRL
1045	UP000000437_7955	Danio rerio	Zebrafish	I3ITI0	81	91	Peptide	RNKGEIFVGLM
1046	UP000000437_7955	Danio rerio	Zebrafish	I3ITI0	95	108	Propeptide	SSSDLREQLERRQL
1047	UP000000437_7955	Danio rerio	Zebrafish	M1XYM1	24	34	Propeptide	GTVLRNTRSKR
1048	UP000000437_7955	Danio rerio	Zebrafish	O57330	1	24	Propeptide	MALLDVSGYKYNSASQFGFKQTLL
1049	UP000000437_7955	Danio rerio	Zebrafish	O57330	25	67	Propeptide	DRSNHYSFGTKCQEFAVPVGVDPSKFLKSCSCEDGVCIDLNHG
1050	UP000000437_7955	Danio rerio	Zebrafish	O57332	1	23	Propeptide	MASTLNNYNDLCPDWTQREVSTG
1051	UP000000437_7955	Danio rerio	Zebrafish	O57460	109	156	Propeptide	GSLYLLLDRIRRLGFESWPVNSSKDVSSIKTGIRRVNSARNVKSRVPR
1052	UP000000437_7955	Danio rerio	Zebrafish	O73727	22	51	Peptide	NPGTPQHLCGSHLVDALYLVCGPTGFFYNP
1053	UP000000437_7955	Danio rerio	Zebrafish	O73727	54	85	Propeptide	DVEPLLGFLPPKSAQETEVADFAFKDHAELIR
1054	UP000000437_7955	Danio rerio	Zebrafish	O73727	88	108	Peptide	GIVEQCCHKPCSIFELQNYCN
1055	UP000000437_7955	Danio rerio	Zebrafish	O93431	203	229	Propeptide	SGVSVAPISSFVTLLSVFICLVLHQAS
1056	UP000000437_7955	Danio rerio	Zebrafish	P0CAX4	25	68	Propeptide	GSSDSKLHRILIKRDAKEIESRPKAYISVQQSKAKEFLSGLHRT
1057	UP000000437_7955	Danio rerio	Zebrafish	P0DMC2	23	36	Propeptide	DKHGTKHDFLNLRR
1058	UP000000437_7955	Danio rerio	Zebrafish	P0DMC2	37	58	Peptide	KYRRHNCPKKRCLPLHSRVPFP
1059	UP000000437_7955	Danio rerio	Zebrafish	P0DPQ9	99	125	Propeptide	SQPRAEPGGRLLLLLLPAAALTAAGAL
1060	UP000000437_7955	Danio rerio	Zebrafish	P48802	19	45	Propeptide	ESLAPRLTRTPRAPCARGQACDPRQRR
1061	UP000000437_7955	Danio rerio	Zebrafish	P50392	1	14	Propeptide	MSNIIVEHQYSHRL
1062	UP000000437_7955	Danio rerio	Zebrafish	P51049	1	19	Propeptide	MPENIAFLTNSTDLGHVGR
1063	UP000000437_7955	Danio rerio	Zebrafish	P59723	1	24	Propeptide	MAETDGAAAFTELRDPDWDESQLR
1064	UP000000437_7955	Danio rerio	Zebrafish	P61516	25	66	Propeptide	VPFIQQVQDEHHVESEELQENQHLTEAEHRQTDPLVLFRTKR
1065	UP000000437_7955	Danio rerio	Zebrafish	P61516	67	91	Peptide	QSHLSLCRFCCKCCRNKGCGYCCKF
1066	UP000000437_7955	Danio rerio	Zebrafish	P79727	172	195	Propeptide	QRCGADGPCLAVLMLLLVFLLAGV
1067	UP000000437_7955	Danio rerio	Zebrafish	P79728	204	228	Propeptide	SGLRHQTSRPLLALLLLCISLYLLL
1068	UP000000437_7955	Danio rerio	Zebrafish	Q00P20	441	469	Propeptide	SAHGLFGASQTVFLLVVLFQAQFDSINAS
1069	UP000000437_7955	Danio rerio	Zebrafish	Q05AI9	279	301	Propeptide	SASSVSFSVFLIALIPLIHSLFS
1070	UP000000437_7955	Danio rerio	Zebrafish	Q05KN0	80	90	Peptide	NPSVLHQPQRF
1071	UP000000437_7955	Danio rerio	Zebrafish	Q05KN0	93	125	Peptide	GARSGLSTEERIQSRDWETVPGQIWSMAVPQRF
1072	UP000000437_7955	Danio rerio	Zebrafish	Q08B94	30	35	Propeptide	GTRSLR
1073	UP000000437_7955	Danio rerio	Zebrafish	Q08BB9	28	45	Propeptide	QRFLPQSKASEFLLRHRR
1074	UP000000437_7955	Danio rerio	Zebrafish	Q08BC8	299	324	Propeptide	SAAPLSPTTSISSFTLLLLLFSLCCL
1075	UP000000437_7955	Danio rerio	Zebrafish	Q08BX4	118	128	Peptide	PHGSSLMPSLI
1076	UP000000437_7955	Danio rerio	Zebrafish	Q08BY5	1	23	Propeptide	MDRETFHSCSSLVKLPRQIHQQH
1077	UP000000437_7955	Danio rerio	Zebrafish	Q08C20	300	324	Propeptide	AAPSLVATSISSLSLLLLLSSLSCL
1078	UP000000437_7955	Danio rerio	Zebrafish	Q08C62	26	52	Propeptide	TPSPPSPTFSHNQTKLPNGDKDSHHRP
1079	UP000000437_7955	Danio rerio	Zebrafish	Q08CS6	552	572	Propeptide	CATKNLAFMSLFLCLAGMWAS
1080	UP000000437_7955	Danio rerio	Zebrafish	Q0P3U7	418	439	Propeptide	SSGRIQVSFTLLVVSTVILTLI
1081	UP000000437_7955	Danio rerio	Zebrafish	Q0P3V5	1	6	Propeptide	MSLLDS
1082	UP000000437_7955	Danio rerio	Zebrafish	Q0P3Y2	98	111	Peptide	APCKNFFWKTFTSC
1083	UP000000437_7955	Danio rerio	Zebrafish	Q0P464	1	6	Propeptide	MEPVIK
1084	UP000000437_7955	Danio rerio	Zebrafish	Q0PIA1	51	73	Peptide	NDSSVARHLVHLNNDAAVGILTL
1085	UP000000437_7955	Danio rerio	Zebrafish	Q0PIA1	77	104	Peptide	KVGESRVHDRLQQLLHNSRNQAAGILTM
1086	UP000000437_7955	Danio rerio	Zebrafish	Q0PIA1	108	129	Propeptide	LEEPAKFLIPTVPQDVDSYEKR
1087	UP000000437_7955	Danio rerio	Zebrafish	Q14TH1	19	61	Propeptide	RTIEQDIISASALMERPSNFAGEELDEPSIMFGDIAVGTPLDI
1088	UP000000437_7955	Danio rerio	Zebrafish	Q195J2	1	26	Propeptide	MCFLTTLTSCDTLERPMESTTTLTTA
1089	UP000000437_7955	Danio rerio	Zebrafish	Q199U8	234	243	Peptide	VCFWKYCSQN
1090	UP000000437_7955	Danio rerio	Zebrafish	Q1ED16	39	47	Propeptide	FIRSSSRSL
1091	UP000000437_7955	Danio rerio	Zebrafish	Q1JPU8	1	8	Propeptide	MAHSNPSA
1092	UP000000437_7955	Danio rerio	Zebrafish	Q1JPW9	106	132	Propeptide	GATVHDSTITRLSALLLPINYMMHFAP
1093	UP000000437_7955	Danio rerio	Zebrafish	Q1JPZ1	19	33	Propeptide	CGVPAIPPVITGYAR
1094	UP000000437_7955	Danio rerio	Zebrafish	Q1JQE7	381	410	Propeptide	GTGNNSPSLLVVLGFSFLTETLRHSFLGSA
1095	UP000000437_7955	Danio rerio	Zebrafish	Q1L5E7	21	30	Propeptide	RATNAPSSRQ
1096	UP000000437_7955	Danio rerio	Zebrafish	Q1L5E8	29	38	Propeptide	RPVDALSSRM
1097	UP000000437_7955	Danio rerio	Zebrafish	Q1L872	1	10	Propeptide	MAQEECKMIS
1098	UP000000437_7955	Danio rerio	Zebrafish	Q1L873	1	9	Propeptide	MAQEECKMI
1099	UP000000437_7955	Danio rerio	Zebrafish	Q1L874	1	9	Propeptide	MAQEECKMI
1100	UP000000437_7955	Danio rerio	Zebrafish	Q1L875	1	10	Propeptide	MAQEECKMIS
1101	UP000000437_7955	Danio rerio	Zebrafish	Q1L893	65	105	Peptide	ASVIPRCDVGERCAMKHGPRIGRLCDCMRGTACNTFFLRCY
1102	UP000000437_7955	Danio rerio	Zebrafish	Q1LVI2	1	9	Propeptide	MNHSSNEKE
1103	UP000000437_7955	Danio rerio	Zebrafish	Q1LW01	20	65	Propeptide	SPLREFEAIFVSEPETVDITTQILETNKGSSEVLFEGDVVLPKNRN
1104	UP000000437_7955	Danio rerio	Zebrafish	Q1LWG4	1	15	Propeptide	MRFPNRKLHTAVNGG
1105	UP000000437_7955	Danio rerio	Zebrafish	Q1LWJ1	1	6	Propeptide	MSTSSE
1106	UP000000437_7955	Danio rerio	Zebrafish	Q1LWX3	1	9	Propeptide	MNEESASSE
1107	UP000000437_7955	Danio rerio	Zebrafish	Q1LWZ1	16	32	Propeptide	DEPLLDLSIPVETVDTS
1108	UP000000437_7955	Danio rerio	Zebrafish	Q1LX17	1	14	Propeptide	MSSGKKQIYYSDKY
1109	UP000000437_7955	Danio rerio	Zebrafish	Q1LXA7	16	39	Propeptide	KPYKHINVMEFMKHHDIMQQDAGD
1110	UP000000437_7955	Danio rerio	Zebrafish	Q1LXF9	227	251	Propeptide	HAAIFHPGFISALVLPGLAAAVYFL
1111	UP000000437_7955	Danio rerio	Zebrafish	Q1LXU7	1	24	Propeptide	MERNNTTQTLGECEHTLETSAVLD
1112	UP000000437_7955	Danio rerio	Zebrafish	Q1LYP1	104	143	Peptide	SQVTLSLDVPTNIMNILFNIAKAKNLRAKADDNARLLAQI
1113	UP000000437_7955	Danio rerio	Zebrafish	Q1LYQ9	17	42	Propeptide	ISNSPRLNFAQSAANTVQKQKELIKS
1114	UP000000437_7955	Danio rerio	Zebrafish	Q1MTD3	1	21	Propeptide	MMAQNSRLFEMDSPYADAKVD
1115	UP000000437_7955	Danio rerio	Zebrafish	Q1RLT0	1	6	Propeptide	MNPSGQ
1116	UP000000437_7955	Danio rerio	Zebrafish	Q1RLU6	1	14	Propeptide	MAESEVDTPSTPIE
1117	UP000000437_7955	Danio rerio	Zebrafish	Q1RLV2	23	41	Propeptide	ASVFLPRDLAESLLKRQKR
1118	UP000000437_7955	Danio rerio	Zebrafish	Q1XG75	31	49	Propeptide	ACLRVSSSASTSTSGRHAR
1119	UP000000437_7955	Danio rerio	Zebrafish	Q1XG76	40	68	Propeptide	GCPPALGHDPLHALAQGTNCSWTLERHTR
1120	UP000000437_7955	Danio rerio	Zebrafish	Q20HN0	1	22	Propeptide	MENKLEQDQEATTVLYSNLSTQ
1121	UP000000437_7955	Danio rerio	Zebrafish	Q287T7	1	14	Propeptide	MELRTDAVLASLEM
1122	UP000000437_7955	Danio rerio	Zebrafish	Q2ABP1	60	109	Propeptide	EDMRMFTVDRIVNLAERTVTILNHTNTGSLSNETSVNTTASSRGSHRRRR
1123	UP000000437_7955	Danio rerio	Zebrafish	Q2EGT7	311	333	Propeptide	SAGCICQSLWLLLLCVSSALLQC
1124	UP000000437_7955	Danio rerio	Zebrafish	Q2HXK8	1	42	Propeptide	MAEVAGFLGSIDLDLQAFPALGNVPLSDGLNERLGLIEGRLQ
1125	UP000000437_7955	Danio rerio	Zebrafish	Q2KNE5	1	39	Propeptide	MMSGAAHSVRKGISCPTQDPNCTRIVESLSAWNDSVMSA
1126	UP000000437_7955	Danio rerio	Zebrafish	Q2LJ24	1	47	Propeptide	MAAMGEIGTFLQSLEGFGQVGSQFFLPPLGENLGLLNDHLFPAERLS
1127	UP000000437_7955	Danio rerio	Zebrafish	Q2MLR9	21	51	Propeptide	VILLERNDGNLFHNWSYQMKGDKMVLHRSKR
1128	UP000000437_7955	Danio rerio	Zebrafish	Q2P9V5	21	47	Peptide	ESEDVRVKLCGREFVRTVVASCGSFRV
1129	UP000000437_7955	Danio rerio	Zebrafish	Q2P9V5	132	153	Peptide	DAGPAGVCCTSGCTMNELIQYC
1130	UP000000437_7955	Danio rerio	Zebrafish	Q2VT44	28	52	Peptide	DVRTVKLCGREFIRAVVYTCGGSRW
1131	UP000000437_7955	Danio rerio	Zebrafish	Q2VT44	55	85	Propeptide	LSSPQDGEGFLNGGVSSSVEDLGESLDSAVS
1132	UP000000437_7955	Danio rerio	Zebrafish	Q2VT44	88	107	Peptide	DLDSICCQFGCKKSDLTFLC
1133	UP000000437_7955	Danio rerio	Zebrafish	Q2VT45	20	48	Peptide	LDAGPSYGVKLCGREFIRAVIFTCGGSRW
1134	UP000000437_7955	Danio rerio	Zebrafish	Q2VT45	129	152	Peptide	DVVVGLSNACCKWGCSKGEISSLC
1135	UP000000437_7955	Danio rerio	Zebrafish	Q2YDQ2	282	310	Propeptide	SGFRSTSNLFLLSISLTLSIIPLVSVLSS
1136	UP000000437_7955	Danio rerio	Zebrafish	Q2YDR5	1	28	Propeptide	MMNQIELSVPYDNGYEIDEYMMQEDEWD
1137	UP000000437_7955	Danio rerio	Zebrafish	Q32PT2	298	326	Propeptide	TASPHFTFISNFSILFITLISSFLILMVT
1138	UP000000437_7955	Danio rerio	Zebrafish	Q32PV8	1	18	Propeptide	MDPASHPEQLSVVNEQVL
1139	UP000000437_7955	Danio rerio	Zebrafish	Q38PL0	1	47	Propeptide	MGAVGELVGSFSHGLESFAHGSHFVLTPPGDSGALMNEHLVSAERLS
1140	UP000000437_7955	Danio rerio	Zebrafish	Q3B7P6	1	14	Propeptide	MHYGICNPNTTDPL
1141	UP000000437_7955	Danio rerio	Zebrafish	Q3BDW0	582	606	Propeptide	NNHNGHSISEVLLLLTASTMLFSTT
1142	UP000000437_7955	Danio rerio	Zebrafish	Q3YMK9	1	14	Propeptide	MTNPYAHTVEPLDP
1143	UP000000437_7955	Danio rerio	Zebrafish	Q3ZV42	28	46	Peptide	GTSFLSPTQKPQGRRPPRV
1144	UP000000437_7955	Danio rerio	Zebrafish	Q498W5	1	10	Propeptide	MTSTLQTLAF
1145	UP000000437_7955	Danio rerio	Zebrafish	Q4FE81	1	43	Propeptide	MDGCGGEWLSTPVASSCLENVTMENSSVGRIYEVMLQSTNSTK
1146	UP000000437_7955	Danio rerio	Zebrafish	Q4KMD2	1	14	Propeptide	MDSSVHTSLLERIG
1147	UP000000437_7955	Danio rerio	Zebrafish	Q4KMK0	1	33	Propeptide	MSGSSFLFLKSIKCILSSSCHGQNTISNTQLAA
1148	UP000000437_7955	Danio rerio	Zebrafish	Q4L216	20	25	Propeptide	ASLVKR
1149	UP000000437_7955	Danio rerio	Zebrafish	Q4LES0	22	49	Propeptide	DSVSLGFAEEFESRGDVLESEFMYAGRS
1150	UP000000437_7955	Danio rerio	Zebrafish	Q4QRC8	22	68	Propeptide	EEMMQPAAVDESAELSVSELLHRANRGIIPEADEPKLLDDIAVNERN
1151	UP000000437_7955	Danio rerio	Zebrafish	Q4QRH5	17	29	Propeptide	EPRYLEDLAIEER
1152	UP000000437_7955	Danio rerio	Zebrafish	Q4QRJ9	498	521	Propeptide	SGVYTQFSVAVLLFSLMSSITALI
1153	UP000000437_7955	Danio rerio	Zebrafish	Q4TTN8	23	45	Propeptide	GPMASTEHSKEIEEVGSMRTPLR
1154	UP000000437_7955	Danio rerio	Zebrafish	Q4TTN8	46	77	Peptide	QNPARAGRSQRPAGWRRRRPRPRLSHKGPMPF
1155	UP000000437_7955	Danio rerio	Zebrafish	Q4V918	1	6	Propeptide	MSSIGT
1156	UP000000437_7955	Danio rerio	Zebrafish	Q4V946	1	9	Propeptide	MGTQVKDVT
1157	UP000000437_7955	Danio rerio	Zebrafish	Q4V9A4	1	6	Propeptide	MEKQLG
1158	UP000000437_7955	Danio rerio	Zebrafish	Q4V9C0	21	32	Propeptide	DQPLEEAVVVAR
1159	UP000000437_7955	Danio rerio	Zebrafish	Q4V9F0	1	24	Propeptide	MKTILAAYSGVKKGSGSSILSALH
1160	UP000000437_7955	Danio rerio	Zebrafish	Q4V9F4	1	6	Propeptide	METEIH
1161	UP000000437_7955	Danio rerio	Zebrafish	Q4V9I6	27	58	Propeptide	FNPSRLQQHKILHLDWPKDCGLAHFKPNTVER
1162	UP000000437_7955	Danio rerio	Zebrafish	Q501V7	302	325	Propeptide	QLSVFGLFDCNNLSFCLGSIFTTC
1163	UP000000437_7955	Danio rerio	Zebrafish	Q501X6	1	31	Propeptide	MAHSPSRVFAALSPSAGDVYRDENQSVFNRG
1164	UP000000437_7955	Danio rerio	Zebrafish	Q502C0	1	12	Propeptide	MHSIRNFFCGQW
1165	UP000000437_7955	Danio rerio	Zebrafish	Q502G5	1	31	Propeptide	MDRSVSLPHQPNKTTTVTLVETSSNPSGMVL
1166	UP000000437_7955	Danio rerio	Zebrafish	Q502L4	285	311	Propeptide	SSPSLLSFYFSLTSSLLPLILSFYLFF
1167	UP000000437_7955	Danio rerio	Zebrafish	Q503C5	1	14	Propeptide	MDKFVSRKASFSSG
1168	UP000000437_7955	Danio rerio	Zebrafish	Q503P4	1	8	Propeptide	MTRLLKKR
1169	UP000000437_7955	Danio rerio	Zebrafish	Q503R5	1	5	Propeptide	MLEED
1170	UP000000437_7955	Danio rerio	Zebrafish	Q503X4	1	6	Propeptide	MSTRQV
1171	UP000000437_7955	Danio rerio	Zebrafish	Q504B2	1	11	Propeptide	MSLSLRTELTA
1172	UP000000437_7955	Danio rerio	Zebrafish	Q504F5	1	20	Propeptide	MAGIASTVAKKRALAAGFGT
1173	UP000000437_7955	Danio rerio	Zebrafish	Q504H3	19	37	Propeptide	AAVFVHRDEAHEVLIRSKR
1174	UP000000437_7955	Danio rerio	Zebrafish	Q50LF4	1	14	Propeptide	MKVLEEQTLEEESG
1175	UP000000437_7955	Danio rerio	Zebrafish	Q52KK6	191	199	Propeptide	QVTNDMVVD
1176	UP000000437_7955	Danio rerio	Zebrafish	Q52PJ7	552	564	Peptide	ILAPPGGRSSGIW
1177	UP000000437_7955	Danio rerio	Zebrafish	Q52PJ8	556	568	Peptide	ILAPPGGRSSGIW
1178	UP000000437_7955	Danio rerio	Zebrafish	Q561U4	19	33	Propeptide	CGVPAIPPVVSGYAR
1179	UP000000437_7955	Danio rerio	Zebrafish	Q561Z7	16	24	Propeptide	APLGDDDDK
1180	UP000000437_7955	Danio rerio	Zebrafish	Q566S2	1	21	Propeptide	MEENSREHLDTDNEAGGEDAL
1181	UP000000437_7955	Danio rerio	Zebrafish	Q566V0	1	14	Propeptide	MNDRELDLTEEQKA
1182	UP000000437_7955	Danio rerio	Zebrafish	Q566V9	28	66	Propeptide	ESKLEKLLMKRVDRDVKPAAAVAVSPSKAKEFLTSLKRP
1183	UP000000437_7955	Danio rerio	Zebrafish	Q567K3	412	437	Propeptide	KSPVLASMLTALWMTLASLLLSAVMH
1184	UP000000437_7955	Danio rerio	Zebrafish	Q567Z5	21	58	Propeptide	VPAWTEHTVGSFQLRKPCAQKLSSVDSKTHGGAARSKR
1185	UP000000437_7955	Danio rerio	Zebrafish	Q568D8	1	26	Propeptide	MSSDLLVDLHDDLGGDDSPSAALDQL
1186	UP000000437_7955	Danio rerio	Zebrafish	Q568G8	423	446	Propeptide	SATQLNNTLTALLLQTLLLIMMMN
1187	UP000000437_7955	Danio rerio	Zebrafish	Q568J0	1	14	Propeptide	MPRLLPVDSCDTEE
1188	UP000000437_7955	Danio rerio	Zebrafish	Q568J5	1	11	Propeptide	MCGNNMSAPLP
1189	UP000000437_7955	Danio rerio	Zebrafish	Q568L4	1	24	Propeptide	MDVKGKDEIVQLNGNHSECLTKKR
1190	UP000000437_7955	Danio rerio	Zebrafish	Q568Q0	1	16	Propeptide	MDSQSSILEENLEKIL
1191	UP000000437_7955	Danio rerio	Zebrafish	Q568S2	80	120	Peptide	FGQVPMCDLGEQCAIRKGSRIGKMCDCPRGALCNFFLLKCL
1192	UP000000437_7955	Danio rerio	Zebrafish	Q568S6	1	14	Propeptide	MADNVIEESGNYPG
1193	UP000000437_7955	Danio rerio	Zebrafish	Q58EF1	509	532	Propeptide	SAGWKTPLSLTLISLTGVFWLVLR
1194	UP000000437_7955	Danio rerio	Zebrafish	Q597F7	1008	1031	Propeptide	AVGVESVSVVSVLLLALAWTTLGL
1195	UP000000437_7955	Danio rerio	Zebrafish	Q5BJB5	41	54	Propeptide	SLSTNTPFCAALKF
1196	UP000000437_7955	Danio rerio	Zebrafish	Q5BJI7	1	5	Propeptide	MKKEG
1197	UP000000437_7955	Danio rerio	Zebrafish	Q5BKW6	22	59	Propeptide	KPAQLSVSELLHRANRGIIPEADEPKLLDDIAVNEKNA
1198	UP000000437_7955	Danio rerio	Zebrafish	Q5BKW7	415	438	Propeptide	SAATAGASLISCCFLLLLTLTGVC
1199	UP000000437_7955	Danio rerio	Zebrafish	Q5BLC1	24	52	Propeptide	AHYHTHRHHRLEDVALTEETDVRAQRNKR
1200	UP000000437_7955	Danio rerio	Zebrafish	Q5BLD8	1	14	Propeptide	MALVPYDENVLPAL
1201	UP000000437_7955	Danio rerio	Zebrafish	Q5BLH5	1	18	Propeptide	MSGVASTLAKKRALAAGF
1202	UP000000437_7955	Danio rerio	Zebrafish	Q5CZM7	207	231	Propeptide	GSRRSSRNAADLLLFTSFLLRAAWL
1203	UP000000437_7955	Danio rerio	Zebrafish	Q5CZT1	22	46	Propeptide	RPVCMRFTVFKKENYSNEITSHRDL
1204	UP000000437_7955	Danio rerio	Zebrafish	Q5D013	1	21	Propeptide	MNSSVSTHGTGDCPVNCTKSE
1205	UP000000437_7955	Danio rerio	Zebrafish	Q5EDF9	76	88	Propeptide	EEDLEPEVEMERW
1206	UP000000437_7955	Danio rerio	Zebrafish	Q5EDF9	97	114	Propeptide	APLDLGMLEDPTALSELS
1207	UP000000437_7955	Danio rerio	Zebrafish	Q5EDF9	123	128	Propeptide	YLMLLH
1208	UP000000437_7955	Danio rerio	Zebrafish	Q5EDF9	137	149	Propeptide	ELQEADGDSAELE
1209	UP000000437_7955	Danio rerio	Zebrafish	Q5EDF9	158	180	Peptide	RCEGWADAGCGLLELLDTSGAPE
1210	UP000000437_7955	Danio rerio	Zebrafish	Q5EDF9	189	199	Propeptide	AELEDELPGLE
1211	UP000000437_7955	Danio rerio	Zebrafish	Q5K4F8	539	567	Propeptide	SGNLPGPISHGGMLLITSILSLIFSSLLH
1212	UP000000437_7955	Danio rerio	Zebrafish	Q5KQU0	25	35	Propeptide	GTELLHSRQRR
1213	UP000000437_7955	Danio rerio	Zebrafish	Q5PNN8	1	17	Propeptide	MCDNSCFCENKQDTIDE
1214	UP000000437_7955	Danio rerio	Zebrafish	Q5PR66	1	5	Propeptide	MLLSR
1215	UP000000437_7955	Danio rerio	Zebrafish	Q5QNP5	1	5	Propeptide	MDIRI
1216	UP000000437_7955	Danio rerio	Zebrafish	Q5RG15	20	24	Propeptide	ADEER
1217	UP000000437_7955	Danio rerio	Zebrafish	Q5RGE4	67	92	Peptide	DNTFYYYNRKRECEDREVHKVKVYAY
1218	UP000000437_7955	Danio rerio	Zebrafish	Q5RGL7	1	5	Propeptide	MMKAE
1219	UP000000437_7955	Danio rerio	Zebrafish	Q5RHM1	19	57	Propeptide	VPLSSRVHEVEDEPNFNPFINLGAKTRLIEGDIALPPGR
1220	UP000000437_7955	Danio rerio	Zebrafish	Q5RIC2	157	178	Peptide	FGGFMKGRHGLRKLVSSGRPLQ
1221	UP000000437_7955	Danio rerio	Zebrafish	Q5RIC2	181	197	Peptide	YGGFIGIRKSARKWNNQ
1222	UP000000437_7955	Danio rerio	Zebrafish	Q5RIC2	200	233	Peptide	VSQLLRQYLSLTGRSGRSGHINSLSTRIRRQSEV
1223	UP000000437_7955	Danio rerio	Zebrafish	Q5RIV4	1	9	Propeptide	MQEVGVDPE
1224	UP000000437_7955	Danio rerio	Zebrafish	Q5SPG0	1	18	Propeptide	MVVTINPTTELNLSSFDW
1225	UP000000437_7955	Danio rerio	Zebrafish	Q5TKR8	21	44	Propeptide	NPLQVFGVDGVNFSVHVENQTRAR
1226	UP000000437_7955	Danio rerio	Zebrafish	Q5TKT0	26	31	Propeptide	ENRTKR
1227	UP000000437_7955	Danio rerio	Zebrafish	Q5TYP6	23	37	Peptide	EWSQSPDKCCFSFSN
1228	UP000000437_7955	Danio rerio	Zebrafish	Q5TYR1	1	5	Propeptide	MAMRN
1229	UP000000437_7955	Danio rerio	Zebrafish	Q5TYS5	1	6	Propeptide	MAEPPR
1230	UP000000437_7955	Danio rerio	Zebrafish	Q5TZ24	588	614	Propeptide	SAIQCEHSLALLLTACLLLILQTCLHL
1231	UP000000437_7955	Danio rerio	Zebrafish	Q5U369	1	25	Propeptide	MSSVWDDLDLLLESPSSLTVNSTAR
1232	UP000000437_7955	Danio rerio	Zebrafish	Q5U385	1	14	Propeptide	MEPSNDVALDIIVT
1233	UP000000437_7955	Danio rerio	Zebrafish	Q5U3E7	1	10	Propeptide	MKMPRCTSTA
1234	UP000000437_7955	Danio rerio	Zebrafish	Q5U3N6	120	160	Peptide	SEEPPISLDLTFHLLREVLEMARAEQMAQQAHSNRKMMEIF
1235	UP000000437_7955	Danio rerio	Zebrafish	Q5U3R3	1	8	Propeptide	MGRLANMN
1236	UP000000437_7955	Danio rerio	Zebrafish	Q5U3W4	1	24	Propeptide	MAIENTTGSNEFATIYTRESLAND
1237	UP000000437_7955	Danio rerio	Zebrafish	Q5U8X4	1	5	Propeptide	MGNVV
1238	UP000000437_7955	Danio rerio	Zebrafish	Q5VJN3	1	24	Propeptide	MENITSPFIPNPTCNFSMDLYYHN
1239	UP000000437_7955	Danio rerio	Zebrafish	Q5WN09	20	48	Propeptide	IALSRGPVRRKSKEIEGRQDKGLLRRSKR
1240	UP000000437_7955	Danio rerio	Zebrafish	Q5XJ23	1	40	Propeptide	MSVRRVSAAVLGRLNGCLLGRGAEVTEAVSPHKRAKSDAV
1241	UP000000437_7955	Danio rerio	Zebrafish	Q5XJ28	116	143	Propeptide	GGSLVLLPLELKILLMCFSTLISWLAFE
1242	UP000000437_7955	Danio rerio	Zebrafish	Q5XJ29	81	108	Peptide	HADGMFNKAYRKALGQLSARKYLHTLMA
1243	UP000000437_7955	Danio rerio	Zebrafish	Q5XJ29	111	125	Peptide	VGGGSTTEDDNEPLS
1244	UP000000437_7955	Danio rerio	Zebrafish	Q5XJ29	128	154	Peptide	HSDGVFTDSYSRYRKQMAVKKYLATVL
1245	UP000000437_7955	Danio rerio	Zebrafish	Q5XJ52	1	20	Propeptide	MGAVFLPADAAHSVLRRLPR
1246	UP000000437_7955	Danio rerio	Zebrafish	Q5XJA7	24	47	Propeptide	SQKTAASPWDAEKSGERKQMKAPK
1247	UP000000437_7955	Danio rerio	Zebrafish	Q5XJD4	18	53	Propeptide	GRYFNENEPCYKPQPRRNLQGVKTGPRPYESMNLKE
1248	UP000000437_7955	Danio rerio	Zebrafish	Q5XJQ0	19	32	Propeptide	QNVLKKNLATPKPV
1249	UP000000437_7955	Danio rerio	Zebrafish	Q5XJS3	1	21	Propeptide	MRVPQVSSSARVQAVLTSASA
1250	UP000000437_7955	Danio rerio	Zebrafish	Q5XJS8	1	5	Propeptide	MANIR
1251	UP000000437_7955	Danio rerio	Zebrafish	Q5Y835	25	34	Peptide	QHWSHGWYPG
1252	UP000000437_7955	Danio rerio	Zebrafish	Q642G9	319	342	Propeptide	AALSPTCSLLLLTLLLTLSLLSKF
1253	UP000000437_7955	Danio rerio	Zebrafish	Q642H3	1	15	Propeptide	MAATDVDIFSNEEKR
1254	UP000000437_7955	Danio rerio	Zebrafish	Q65CB0	111	135	Propeptide	TGSSEHMGSLLITLGTVAHVVIMWA
1255	UP000000437_7955	Danio rerio	Zebrafish	Q66HU7	1	9	Propeptide	MPTQSVLVR
1256	UP000000437_7955	Danio rerio	Zebrafish	Q66HV8	1	9	Propeptide	MANINTTEV
1257	UP000000437_7955	Danio rerio	Zebrafish	Q66HW9	17	31	Propeptide	CGVPAIKPVISGYNR
1258	UP000000437_7955	Danio rerio	Zebrafish	Q66I55	1	9	Propeptide	MESGLLNVS
1259	UP000000437_7955	Danio rerio	Zebrafish	Q66I71	1	9	Propeptide	MNSSGLLCD
1260	UP000000437_7955	Danio rerio	Zebrafish	Q66I75	1	9	Propeptide	MSSVVNAAY
1261	UP000000437_7955	Danio rerio	Zebrafish	Q66I79	77	94	Peptide	NHGAGPTPPPMGGGGUGR
1262	UP000000437_7955	Danio rerio	Zebrafish	Q66I81	1	5	Propeptide	MRLTL
1263	UP000000437_7955	Danio rerio	Zebrafish	Q66IA6	149	174	Propeptide	SAQSTQTLPLLLLSVSITSLMLHSIN
1264	UP000000437_7955	Danio rerio	Zebrafish	Q66ID4	1	5	Propeptide	MTPDS
1265	UP000000437_7955	Danio rerio	Zebrafish	Q66L53	1	9	Propeptide	MASRQSFTD
1266	UP000000437_7955	Danio rerio	Zebrafish	Q68EH9	1	5	Propeptide	MGNQL
1267	UP000000437_7955	Danio rerio	Zebrafish	Q68EK9	62	88	Peptide	QMIHERIGYKPHPKPNTLPSLFGNLQF
1268	UP000000437_7955	Danio rerio	Zebrafish	Q68SP4	30	51	Propeptide	VDVHQAQKTPSISSAALQRHKR
1269	UP000000437_7955	Danio rerio	Zebrafish	Q6AXJ3	1	19	Propeptide	MTNSVYFQLDSVESLIDEL
1270	UP000000437_7955	Danio rerio	Zebrafish	Q6AXL0	22	45	Propeptide	QKAKERIPRQRDAEFTDKYQACVQ
1271	UP000000437_7955	Danio rerio	Zebrafish	Q6AZB8	1	15	Propeptide	MALSIAILDCDLLLH
1272	UP000000437_7955	Danio rerio	Zebrafish	Q6AZC0	17	29	Propeptide	EPRYLEEQIAQER
1273	UP000000437_7955	Danio rerio	Zebrafish	Q6AZV8	1	12	Propeptide	MTSYIDKGEKHE
1274	UP000000437_7955	Danio rerio	Zebrafish	Q6DC79	226	244	Propeptide	SERSNGDLAMIPESEYSLR
1275	UP000000437_7955	Danio rerio	Zebrafish	Q6DEL8	1	14	Propeptide	MSHKQIYYSDKYDD
1276	UP000000437_7955	Danio rerio	Zebrafish	Q6DFZ8	1	19	Propeptide	MSGIAIKLQHKRAQAAGIG
1277	UP000000437_7955	Danio rerio	Zebrafish	Q6DG44	1	21	Propeptide	MPYSVTLPGSSGQTAVVESTQ
1278	UP000000437_7955	Danio rerio	Zebrafish	Q6DG79	24	48	Propeptide	RFLDMQDNEISPEGLLSLLSSELKR
1279	UP000000437_7955	Danio rerio	Zebrafish	Q6DG86	1	9	Propeptide	MSSLSVLPP
1280	UP000000437_7955	Danio rerio	Zebrafish	Q6DGD8	1	11	Propeptide	MDKSKTLTLYS
1281	UP000000437_7955	Danio rerio	Zebrafish	Q6DGL3	1	6	Propeptide	MSATVA
1282	UP000000437_7955	Danio rerio	Zebrafish	Q6DGL8	39	64	Propeptide	SSYTNWTFSRHFKGDETLLNQPVRQY
1283	UP000000437_7955	Danio rerio	Zebrafish	Q6DGM3	1	17	Propeptide	MSLIKKPGGKTIEVVKN
1284	UP000000437_7955	Danio rerio	Zebrafish	Q6DGP8	116	142	Propeptide	GAIRSSVPFGVTLLITALSALVTWMQF
1285	UP000000437_7955	Danio rerio	Zebrafish	Q6DGT2	236	260	Peptide	DAQNCHRIRHFENTFVVETVICETP
1286	UP000000437_7955	Danio rerio	Zebrafish	Q6DGU4	76	80	Propeptide	GENQH
1287	UP000000437_7955	Danio rerio	Zebrafish	Q6DGX4	41	54	Propeptide	TLSTSSRLSGALKF
1288	UP000000437_7955	Danio rerio	Zebrafish	Q6DGY8	1	6	Propeptide	MSRGSS
1289	UP000000437_7955	Danio rerio	Zebrafish	Q6DH19	1	9	Propeptide	MGNCVKSPL
1290	UP000000437_7955	Danio rerio	Zebrafish	Q6DH28	1	11	Propeptide	MVMAEGTAVLR
1291	UP000000437_7955	Danio rerio	Zebrafish	Q6DHC9	17	29	Propeptide	EPRYVKDLAAEER
1292	UP000000437_7955	Danio rerio	Zebrafish	Q6DHF2	1	28	Propeptide	MSGGTRLENANPLIFQRSGERLLTSTDE
1293	UP000000437_7955	Danio rerio	Zebrafish	Q6DHF7	1	9	Propeptide	MVWTSRICF
1294	UP000000437_7955	Danio rerio	Zebrafish	Q6DHH4	24	34	Propeptide	QECGRPPMINR
1295	UP000000437_7955	Danio rerio	Zebrafish	Q6DHH4	283	309	Propeptide	SSNHNWADRVLVLIRTLTLLVLVQLLR
1296	UP000000437_7955	Danio rerio	Zebrafish	Q6DHH8	1	14	Propeptide	MEQEPLSYEEAITR
1297	UP000000437_7955	Danio rerio	Zebrafish	Q6DHI0	1	14	Propeptide	MTEEKAEEKNKMAS
1298	UP000000437_7955	Danio rerio	Zebrafish	Q6DHQ3	1	5	Propeptide	MASVF
1299	UP000000437_7955	Danio rerio	Zebrafish	Q6DHQ7	17	28	Propeptide	SLQPQRSLRSKR
1300	UP000000437_7955	Danio rerio	Zebrafish	Q6DHR0	20	32	Propeptide	DNLKASKARRQRR
1301	UP000000437_7955	Danio rerio	Zebrafish	Q6DHT0	97	113	Propeptide	SMNNTKARGGSTFFRLR
1302	UP000000437_7955	Danio rerio	Zebrafish	Q6DKF5	1	11	Propeptide	MDSAALEPSLY
1303	UP000000437_7955	Danio rerio	Zebrafish	Q6DRD1	1	22	Propeptide	MAALGVGLQVRQFSTSVIRPAA
1304	UP000000437_7955	Danio rerio	Zebrafish	Q6DRD5	1	11	Propeptide	MFSFNMFEPHV
1305	UP000000437_7955	Danio rerio	Zebrafish	Q6DRF3	1	24	Propeptide	MISAQAYGENGKMKEYHYTGPVEH
1306	UP000000437_7955	Danio rerio	Zebrafish	Q6GMI0	19	25	Propeptide	DARLSKR
1307	UP000000437_7955	Danio rerio	Zebrafish	Q6GQM3	1	6	Propeptide	MSRGSN
1308	UP000000437_7955	Danio rerio	Zebrafish	Q6GQN1	1	18	Propeptide	MALCLGQVFSKDKTFRPR
1309	UP000000437_7955	Danio rerio	Zebrafish	Q6IMK3	1	6	Propeptide	MDTNVQ
1310	UP000000437_7955	Danio rerio	Zebrafish	Q6IQC3	1	14	Propeptide	MSHKQIYYSDKYTD
1311	UP000000437_7955	Danio rerio	Zebrafish	Q6IQD0	1	39	Propeptide	MALSSILRNESADFSDPIDRSFAHGCGLNQTNLGFGAAL
1312	UP000000437_7955	Danio rerio	Zebrafish	Q6IQD0	40	65	Propeptide	GDSPNFAVKTLGEDDEPERKIEFLHG
1313	UP000000437_7955	Danio rerio	Zebrafish	Q6IQE5	1	11	Propeptide	MAASVEDEFED
1314	UP000000437_7955	Danio rerio	Zebrafish	Q6IQG6	1	6	Propeptide	MAGWER
1315	UP000000437_7955	Danio rerio	Zebrafish	Q6IQV5	1	31	Propeptide	MEYQKAAELNSLCNGKIVTEYLCRNGFSDLT
1316	UP000000437_7955	Danio rerio	Zebrafish	Q6IQX1	1	10	Propeptide	MSTDAEMAIY
1317	UP000000437_7955	Danio rerio	Zebrafish	Q6IYD1	412	436	Propeptide	SASRLSPFSLLLTALLSSFLIAVLL
1318	UP000000437_7955	Danio rerio	Zebrafish	Q6J0N1	1	9	Propeptide	MAMLKIDPQ
1319	UP000000437_7955	Danio rerio	Zebrafish	Q6NSN5	1	25	Propeptide	MSSGWSQNDHRSYSNPPPVSGKRPR
1320	UP000000437_7955	Danio rerio	Zebrafish	Q6NUT7	19	61	Propeptide	MDFEERPSSSWRSEQTMFLKSHKSRNLLSLRDLQQPDHGKMKR
1321	UP000000437_7955	Danio rerio	Zebrafish	Q6NV10	1	15	Propeptide	MATQEPIYNTSLSNQ
1322	UP000000437_7955	Danio rerio	Zebrafish	Q6NV12	1	20	Propeptide	MESTTLASLAAVSVLAAGAQ
1323	UP000000437_7955	Danio rerio	Zebrafish	Q6NV34	1	23	Propeptide	MAEKPQLVNNLPEDVETDECMNK
1324	UP000000437_7955	Danio rerio	Zebrafish	Q6NV35	1	5	Propeptide	MGLLS
1325	UP000000437_7955	Danio rerio	Zebrafish	Q6NVI6	1	14	Propeptide	MSALGTLAFDEYGR
1326	UP000000437_7955	Danio rerio	Zebrafish	Q6NWB6	27	61	Propeptide	AVSDKRDAVNPQGALRKIFMPEADAASFFKRRSRR
1327	UP000000437_7955	Danio rerio	Zebrafish	Q6NWE6	1	17	Propeptide	MGADYFGFSLLRNDVKR
1328	UP000000437_7955	Danio rerio	Zebrafish	Q6NWF0	29	47	Propeptide	QLSEKASSNPKASVSAENI
1329	UP000000437_7955	Danio rerio	Zebrafish	Q6NWG4	1	6	Propeptide	MSQHAT
1330	UP000000437_7955	Danio rerio	Zebrafish	Q6NY73	15	26	Propeptide	LRRTLFDRPKQL
1331	UP000000437_7955	Danio rerio	Zebrafish	Q6NY82	1	26	Propeptide	MLTLASKLKREEGVRAGRTPAGSNDA
1332	UP000000437_7955	Danio rerio	Zebrafish	Q6NYE4	1	9	Propeptide	MAQVEANNV
1333	UP000000437_7955	Danio rerio	Zebrafish	Q6NYG0	1	6	Propeptide	MFPESN
1334	UP000000437_7955	Danio rerio	Zebrafish	Q6NYM8	18	44	Propeptide	ACRCPAHSQAYSHSYNRASAGEAHVCD
1335	UP000000437_7955	Danio rerio	Zebrafish	Q6NYS4	1	9	Propeptide	MPVDINEWT
1336	UP000000437_7955	Danio rerio	Zebrafish	Q6NZT7	23	58	Propeptide	SGPALLRVPLRQGPLTPHSTPAAHRSPHGPRARSRR
1337	UP000000437_7955	Danio rerio	Zebrafish	Q6P016	1	6	Propeptide	MHTKEN
1338	UP000000437_7955	Danio rerio	Zebrafish	Q6P0C5	1	5	Propeptide	MSHTD
1339	UP000000437_7955	Danio rerio	Zebrafish	Q6P0D3	1	25	Propeptide	MAKNTLSSRFRGVDIDEYDENKFVD
1340	UP000000437_7955	Danio rerio	Zebrafish	Q6P0R4	1	17	Propeptide	MEDQKMMHELINGLNGH
1341	UP000000437_7955	Danio rerio	Zebrafish	Q6P0S6	1	24	Propeptide	MAYQFTEVDKLREALCESLETVDR
1342	UP000000437_7955	Danio rerio	Zebrafish	Q6P0X9	1	9	Propeptide	MPVTLQCPG
1343	UP000000437_7955	Danio rerio	Zebrafish	Q6P3H6	1	23	Propeptide	MSCLLLGVLKRRNAISTASVGVR
1344	UP000000437_7955	Danio rerio	Zebrafish	Q6P3I8	25	48	Propeptide	AQGTLAPAAYDKEERIKKTSKQPK
1345	UP000000437_7955	Danio rerio	Zebrafish	Q6P3J9	1	8	Propeptide	MASDEPKA
1346	UP000000437_7955	Danio rerio	Zebrafish	Q6P3K2	1	5	Propeptide	MERLE
1347	UP000000437_7955	Danio rerio	Zebrafish	Q6P5L8	1	5	Propeptide	MLQNT
1348	UP000000437_7955	Danio rerio	Zebrafish	Q6P607	1	14	Propeptide	MVDSVYRTRSLGVG
1349	UP000000437_7955	Danio rerio	Zebrafish	Q6P6E6	27	57	Propeptide	GLLMDLAANEKAVHSDFFNDFEDLFDDDDIQ
1350	UP000000437_7955	Danio rerio	Zebrafish	Q6P963	18	41	Propeptide	ALSQKFAPTALFHSAIRKSSLVEQ
1351	UP000000437_7955	Danio rerio	Zebrafish	Q6PBP4	35	73	Peptide	GFGDDIPGMEGLGTDITVICPWEAFGDMELSDLAKYGIL
1352	UP000000437_7955	Danio rerio	Zebrafish	Q6PBS6	1	8	Propeptide	MELEAMTR
1353	UP000000437_7955	Danio rerio	Zebrafish	Q6PBT8	1	8	Propeptide	MTEADIAV
1354	UP000000437_7955	Danio rerio	Zebrafish	Q6PBW0	1	14	Propeptide	MTTNIRYKSRSMKS
1355	UP000000437_7955	Danio rerio	Zebrafish	Q6PBW8	1	14	Propeptide	MCGNNMSVPLLAEA
1356	UP000000437_7955	Danio rerio	Zebrafish	Q6PC28	200	219	Peptide	SVPHFPEEDEVETATSNIKT
1357	UP000000437_7955	Danio rerio	Zebrafish	Q6PC80	1	11	Propeptide	MAEDWEAAPAV
1358	UP000000437_7955	Danio rerio	Zebrafish	Q6PFI3	1	35	Propeptide	MNETTLRILSASSDKNMDNVPLPSYSLLSNNTDLL
1359	UP000000437_7955	Danio rerio	Zebrafish	Q6PFM1	1	17	Propeptide	MVSTTLATITIMSTLVG
1360	UP000000437_7955	Danio rerio	Zebrafish	Q6PFT4	1	17	Propeptide	MGSKEKYHWQTQNVKVS
1361	UP000000437_7955	Danio rerio	Zebrafish	Q6PG34	1	18	Propeptide	MMALVCDTAVDDIEDMVR
1362	UP000000437_7955	Danio rerio	Zebrafish	Q6PG34	539	547	Propeptide	LALLMEKLL
1363	UP000000437_7955	Danio rerio	Zebrafish	Q6PGT7	21	63	Propeptide	IIRIPLHKMRTVRRMLADNGKTIDEIKSLAKMKAKYSDGTFTN
1364	UP000000437_7955	Danio rerio	Zebrafish	Q6PGV1	1	6	Propeptide	MPFSEL
1365	UP000000437_7955	Danio rerio	Zebrafish	Q6PGZ9	199	222	Propeptide	SAISLASWTVLTTLLPLLLLLLLQ
1366	UP000000437_7955	Danio rerio	Zebrafish	Q6PH37	1	6	Propeptide	MDIPDF
1367	UP000000437_7955	Danio rerio	Zebrafish	Q6PH46	1	21	Propeptide	MPEAVVAASGIKNKGSAYVDR
1368	UP000000437_7955	Danio rerio	Zebrafish	Q6PHV3	22	31	Propeptide	QESTQPRRAR
1369	UP000000437_7955	Danio rerio	Zebrafish	Q6PR57	1	24	Propeptide	MGQSDQVNGSEDTVLHDGNQETSL
1370	UP000000437_7955	Danio rerio	Zebrafish	Q6PSS4	117	122	Propeptide	DVLKDV
1371	UP000000437_7955	Danio rerio	Zebrafish	Q6T721	1	35	Propeptide	MKRCLLLISRLISVSTVLNKATPVSYSFRHNATAR
1372	UP000000437_7955	Danio rerio	Zebrafish	Q6TGV6	1	8	Propeptide	MFLTRSEY
1373	UP000000437_7955	Danio rerio	Zebrafish	Q6TGZ5	1	5	Propeptide	MTSYT
1374	UP000000437_7955	Danio rerio	Zebrafish	Q6TNS2	1	6	Propeptide	MSECFT
1375	UP000000437_7955	Danio rerio	Zebrafish	Q6V9Y8	562	590	Propeptide	SSIPGAAHVPTAAFIFTITIIIFITLGLQ
1376	UP000000437_7955	Danio rerio	Zebrafish	Q6WQ25	29	33	Propeptide	RPLRS
1377	UP000000437_7955	Danio rerio	Zebrafish	Q6WZD1	435	457	Propeptide	SSSSLLSFLSLTALTLSFHLLFG
1378	UP000000437_7955	Danio rerio	Zebrafish	Q6WZD2	456	478	Propeptide	LGHSHHTHLFLCSISGLLTLILR
1379	UP000000437_7955	Danio rerio	Zebrafish	Q6WZD3	432	458	Propeptide	SSSRSSSSTFLLLSMSVLTVCIHLLFG
1380	UP000000437_7955	Danio rerio	Zebrafish	Q6X3Y5	457	479	Propeptide	HGSTIQVLAVIFLPLFWLSLALS
1381	UP000000437_7955	Danio rerio	Zebrafish	Q6YA65	21	51	Propeptide	LWRVKLKKMPSIRETLKEMSVTPAQVLSEIM
1382	UP000000437_7955	Danio rerio	Zebrafish	Q7SX97	19	33	Propeptide	CGIPAIPPVVTGYAR
1383	UP000000437_7955	Danio rerio	Zebrafish	Q7SXK3	1	25	Propeptide	MGARIRRYSEVMALPDSFIQKQQLD
1384	UP000000437_7955	Danio rerio	Zebrafish	Q7SXN6	1	6	Propeptide	MSRGSS
1385	UP000000437_7955	Danio rerio	Zebrafish	Q7SXU4	549	571	Propeptide	SCAGLRGYTSTVLLLWAVWLMLV
1386	UP000000437_7955	Danio rerio	Zebrafish	Q7SY08	1	14	Propeptide	MAGVGVSMLSRGQL
1387	UP000000437_7955	Danio rerio	Zebrafish	Q7SYD3	1	24	Propeptide	MTAVESQVQYGSYMMTATEEYMIQ
1388	UP000000437_7955	Danio rerio	Zebrafish	Q7SYK1	1	6	Propeptide	MASVKA
1389	UP000000437_7955	Danio rerio	Zebrafish	Q7SZ51	17	28	Propeptide	CGLPTFPPIVTR
1390	UP000000437_7955	Danio rerio	Zebrafish	Q7SZ59	1	15	Propeptide	MSLMFGKARTCNIVT
1391	UP000000437_7955	Danio rerio	Zebrafish	Q7SZR5	96	100	Propeptide	GCRND
1392	UP000000437_7955	Danio rerio	Zebrafish	Q7T064	1	7	Propeptide	MALHCGR
1393	UP000000437_7955	Danio rerio	Zebrafish	Q7T141	24	62	Propeptide	GFSPTASSSLPATNLTDIGFAPPKYLTEAANIPKTRRKR
1394	UP000000437_7955	Danio rerio	Zebrafish	Q7T297	19	46	Propeptide	QLLAQDEKEKTTALKDLLSRIDLDELMK
1395	UP000000437_7955	Danio rerio	Zebrafish	Q7T2C6	1	5	Propeptide	MTSRK
1396	UP000000437_7955	Danio rerio	Zebrafish	Q7T2P9	163	188	Propeptide	AASGHAYSCVTVFGLMMSFLIGHFLS
1397	UP000000437_7955	Danio rerio	Zebrafish	Q7T2V2	1	10	Propeptide	MEISDFSSMK
1398	UP000000437_7955	Danio rerio	Zebrafish	Q7T322	1	23	Propeptide	MVMKSSVEEEEGGWGLGIPEKMR
1399	UP000000437_7955	Danio rerio	Zebrafish	Q7T326	1	9	Propeptide	MVLESISKI
1400	UP000000437_7955	Danio rerio	Zebrafish	Q7T328	231	254	Peptide	EALNCHKIRHFENKFVVETLICEP
1401	UP000000437_7955	Danio rerio	Zebrafish	Q7T348	1	23	Propeptide	MVSSVILALVVRAQRKSLWNPRA
1402	UP000000437_7955	Danio rerio	Zebrafish	Q7T359	21	36	Propeptide	ATFQGNRADTEPEARM
1403	UP000000437_7955	Danio rerio	Zebrafish	Q7T3B6	22	39	Propeptide	KSVFSSSSNAHMLLRSRR
1404	UP000000437_7955	Danio rerio	Zebrafish	Q7T3D6	519	541	Propeptide	RSSQNLPCISLYLLSLVTVLLRR
1405	UP000000437_7955	Danio rerio	Zebrafish	Q7T3E9	1	43	Propeptide	MVFLLSMEGVNPSFVSINLSSTPAASPTPLLCQLEVSSAAAGL
1406	UP000000437_7955	Danio rerio	Zebrafish	Q7T3H4	21	37	Propeptide	VSVSSRQAHQFLRRTRR
1407	UP000000437_7955	Danio rerio	Zebrafish	Q7T3L0	102	106	Peptide	YGGFM
1408	UP000000437_7955	Danio rerio	Zebrafish	Q7T3L0	109	113	Propeptide	SESLI
1409	UP000000437_7955	Danio rerio	Zebrafish	Q7T3L0	116	120	Peptide	YGGFM
1410	UP000000437_7955	Danio rerio	Zebrafish	Q7T3L0	178	182	Peptide	YGGFM
1411	UP000000437_7955	Danio rerio	Zebrafish	Q7T3L0	185	198	Propeptide	GGLYDLESGVRELQ
1412	UP000000437_7955	Danio rerio	Zebrafish	Q7T3L0	201	205	Peptide	YGGFM
1413	UP000000437_7955	Danio rerio	Zebrafish	Q7T3L0	208	217	Propeptide	VGRPDWWQES
1414	UP000000437_7955	Danio rerio	Zebrafish	Q7T3L0	220	224	Peptide	YGGFL
1415	UP000000437_7955	Danio rerio	Zebrafish	Q7T3L0	227	240	Propeptide	SQEQDEDENSSEVE
1416	UP000000437_7955	Danio rerio	Zebrafish	Q7T3L0	243	249	Peptide	YGGFMGY
1417	UP000000437_7955	Danio rerio	Zebrafish	Q7T3Q1	18	41	Propeptide	VQWEMHKEQHSGIELEGSGEIPTE
1418	UP000000437_7955	Danio rerio	Zebrafish	Q7T3T6	25	40	Propeptide	VPSPTSKLVRTTRVRR
1419	UP000000437_7955	Danio rerio	Zebrafish	Q7ZT18	108	120	Peptide	SYSMEHFRWGKPV
1420	UP000000437_7955	Danio rerio	Zebrafish	Q7ZT18	171	187	Peptide	DPPYKMTHFRWSVPPAS
1421	UP000000437_7955	Danio rerio	Zebrafish	Q7ZT18	190	222	Peptide	YGGFMKSWDERAQKPLLTLFKNVMHKDQPRKDE
1422	UP000000437_7955	Danio rerio	Zebrafish	Q7ZTT4	1	10	Propeptide	MSLSVPQNGL
1423	UP000000437_7955	Danio rerio	Zebrafish	Q7ZTY3	1	8	Propeptide	MSVIEEER
1424	UP000000437_7955	Danio rerio	Zebrafish	Q7ZU43	21	41	Propeptide	RGCSSFFCRKTRRVSGSRFGA
1425	UP000000437_7955	Danio rerio	Zebrafish	Q7ZU90	1	9	Propeptide	MSTFLRAVR
1426	UP000000437_7955	Danio rerio	Zebrafish	Q7ZUB6	1	14	Propeptide	MARRISSQGKVTIS
1427	UP000000437_7955	Danio rerio	Zebrafish	Q7ZUM4	1	10	Propeptide	MIKLKSNQTR
1428	UP000000437_7955	Danio rerio	Zebrafish	Q7ZUP4	1	14	Propeptide	MADLDTDFTSGDAG
1429	UP000000437_7955	Danio rerio	Zebrafish	Q7ZUR1	1	25	Propeptide	MEPICATGMAARLRSQWDRDAGLGQ
1430	UP000000437_7955	Danio rerio	Zebrafish	Q7ZUR8	1	8	Propeptide	MPTSDYDS
1431	UP000000437_7955	Danio rerio	Zebrafish	Q7ZUS4	1	9	Propeptide	MEIPDFSSM
1432	UP000000437_7955	Danio rerio	Zebrafish	Q7ZUX5	1	9	Propeptide	MAATTFEMD
1433	UP000000437_7955	Danio rerio	Zebrafish	Q7ZV29	1	7	Propeptide	MSLSNKL
1434	UP000000437_7955	Danio rerio	Zebrafish	Q7ZVB2	1	14	Propeptide	MAQQPLLSLPEFQS
1435	UP000000437_7955	Danio rerio	Zebrafish	Q7ZVB7	1	11	Propeptide	MFVFVKDSINM
1436	UP000000437_7955	Danio rerio	Zebrafish	Q7ZVF3	24	47	Propeptide	VCQANRQLHFSIYGKRGDAKISDG
1437	UP000000437_7955	Danio rerio	Zebrafish	Q7ZVI5	47	87	Peptide	IQGFGDDIPGMEGLGTDITVICPWEAFNHLELHELAQYGII
1438	UP000000437_7955	Danio rerio	Zebrafish	Q7ZVQ9	171	181	Propeptide	SSTITLPNADL
1439	UP000000437_7955	Danio rerio	Zebrafish	Q7ZVU1	1	9	Propeptide	MDLGSMLYN
1440	UP000000437_7955	Danio rerio	Zebrafish	Q7ZVX0	1	24	Propeptide	MSLGMLSPHLNTPPPNNQGILIGD
1441	UP000000437_7955	Danio rerio	Zebrafish	Q7ZW04	1	9	Propeptide	MEGLNDVHD
1442	UP000000437_7955	Danio rerio	Zebrafish	Q7ZW34	1029	1056	Propeptide	GQLSVQNSPPGLAWTALFLSLMVPSFPL
1443	UP000000437_7955	Danio rerio	Zebrafish	Q7ZW38	1	15	Propeptide	MSVRESFNPESYELD
1444	UP000000437_7955	Danio rerio	Zebrafish	Q7ZW77	1	21	Propeptide	MEVNGTANILSSAFLAVEFVD
1445	UP000000437_7955	Danio rerio	Zebrafish	Q7ZW91	1	19	Propeptide	MSMALKQVFNKDRTFRPKR
1446	UP000000437_7955	Danio rerio	Zebrafish	Q7ZWH4	1	23	Propeptide	MSKNTVSDRFRKVDVDEYDENKF
1447	UP000000437_7955	Danio rerio	Zebrafish	Q7ZWJ3	1	9	Propeptide	METLFSLPF
1448	UP000000437_7955	Danio rerio	Zebrafish	Q7ZYW0	1	25	Propeptide	MNSCTSNTPTVITGYQNGHKDVDPN
1449	UP000000437_7955	Danio rerio	Zebrafish	Q7ZYX3	25	53	Propeptide	IAVAVSRMQHAELQHGETAAPFRPETSMA
1450	UP000000437_7955	Danio rerio	Zebrafish	Q7ZZY8	114	125	Peptide	GSNTECFWKYCV
1451	UP000000437_7955	Danio rerio	Zebrafish	Q801W1	1	44	Propeptide	MALTSHVLEPSLCGFNFENATRNIVLENGAEEGKIKPPKALKTG
1452	UP000000437_7955	Danio rerio	Zebrafish	Q802U9	1	25	Propeptide	MSGMKKQRTDLQRATNVVYQAHHVS
1453	UP000000437_7955	Danio rerio	Zebrafish	Q802Y2	1	16	Propeptide	MDSSRNRMRFGGFKMS
1454	UP000000437_7955	Danio rerio	Zebrafish	Q803B0	556	575	Peptide	MPAGGMGGMGGMGGMGGMGF
1455	UP000000437_7955	Danio rerio	Zebrafish	Q803D6	1	19	Propeptide	MALILINNTGNKHNNYIRQ
1456	UP000000437_7955	Danio rerio	Zebrafish	Q803H7	238	261	Peptide	EALNCHKILHFENKFVVETLICEQ
1457	UP000000437_7955	Danio rerio	Zebrafish	Q803M7	1	23	Propeptide	MSKNTVSDRFRKVDVDEYDENKF
1458	UP000000437_7955	Danio rerio	Zebrafish	Q803R2	1	14	Propeptide	MLMISPRMASGMQE
1459	UP000000437_7955	Danio rerio	Zebrafish	Q803R9	1	6	Propeptide	MSTLLI
1460	UP000000437_7955	Danio rerio	Zebrafish	Q803V5	1	5	Propeptide	MNVNQ
1461	UP000000437_7955	Danio rerio	Zebrafish	Q803W1	1	5	Propeptide	MYPRS
1462	UP000000437_7955	Danio rerio	Zebrafish	Q803Y1	1	18	Propeptide	MDCLNVARILPNSPRKTR
1463	UP000000437_7955	Danio rerio	Zebrafish	Q803Y4	84	90	Propeptide	GGHQPRM
1464	UP000000437_7955	Danio rerio	Zebrafish	Q804H2	1	24	Propeptide	MSFVSSFLEQLAYQGMQETTVQDI
1465	UP000000437_7955	Danio rerio	Zebrafish	Q805B2	28	42	Propeptide	SISMPNFKHHVTEQS
1466	UP000000437_7955	Danio rerio	Zebrafish	Q8AV79	23	31	Peptide	CYIQNCPRG
1467	UP000000437_7955	Danio rerio	Zebrafish	Q8AW42	1	14	Propeptide	MMIQTAVAQAKTAP
1468	UP000000437_7955	Danio rerio	Zebrafish	Q8AWD9	19	61	Propeptide	IVRIPLKKFRTLRRTLSDSGRSLEELVSSSNSLKYNLGFPASN
1469	UP000000437_7955	Danio rerio	Zebrafish	Q8AWE0	1	19	Propeptide	MEVFTAYAFNESFFENASR
1470	UP000000437_7955	Danio rerio	Zebrafish	Q8AWW7	1	6	Propeptide	MKIEEV
1471	UP000000437_7955	Danio rerio	Zebrafish	Q8AXZ4	1011	1032	Propeptide	SAPAPALASALLLLPLLWTLML
1472	UP000000437_7955	Danio rerio	Zebrafish	Q8AY63	1	18	Propeptide	MPFGNTHNLLKMNYSAEQ
1473	UP000000437_7955	Danio rerio	Zebrafish	Q8AY90	37	62	Propeptide	HDTHRAIRAPRGTNSSSSAVVGRHVR
1474	UP000000437_7955	Danio rerio	Zebrafish	Q8AYN0	1	22	Propeptide	MAEWANAAFAARRRGDETTRDN
1475	UP000000437_7955	Danio rerio	Zebrafish	Q8JG69	1	10	Propeptide	MDLSTITFLL
1476	UP000000437_7955	Danio rerio	Zebrafish	Q8JGR3	1	29	Propeptide	MSNGQETACLNGEPALKRSRDSLDSLRVP
1477	UP000000437_7955	Danio rerio	Zebrafish	Q8JHC9	21	37	Propeptide	VFLSKDEASALLQRFRR
1478	UP000000437_7955	Danio rerio	Zebrafish	Q8JHJ2	1	5	Propeptide	MENIT
1479	UP000000437_7955	Danio rerio	Zebrafish	Q8JHX5	101	114	Peptide	AGCKNFFWKTFTSC
1480	UP000000437_7955	Danio rerio	Zebrafish	Q8JIY6	1	12	Propeptide	MPPTIHQSPAGR
1481	UP000000437_7955	Danio rerio	Zebrafish	Q8QGA2	119	155	Peptide	NIVVADDAAFREKSKLLTAMERQKWLNSYMQKLLVVN
1482	UP000000437_7955	Danio rerio	Zebrafish	Q8QHA6	1	19	Propeptide	MKALRGMVSGAVSEISSSL
1483	UP000000437_7955	Danio rerio	Zebrafish	Q8QHA7	1	5	Propeptide	MSTLV
1484	UP000000437_7955	Danio rerio	Zebrafish	Q8UUT8	21	29	Peptide	CYISNCPIG
1485	UP000000437_7955	Danio rerio	Zebrafish	Q90456	1	24	Propeptide	MPENVSLIRNRTEVGQGRAWGSGA
1486	UP000000437_7955	Danio rerio	Zebrafish	Q90WH3	1	24	Propeptide	MSTSANDQMYKVPANKKRPSASGL
1487	UP000000437_7955	Danio rerio	Zebrafish	Q90WX3	1	7	Propeptide	MGQRLSD
1488	UP000000437_7955	Danio rerio	Zebrafish	Q90WY4	1	14	Propeptide	MICGANATNGTNAT
1489	UP000000437_7955	Danio rerio	Zebrafish	Q90X33	1	5	Propeptide	MGLGT
1490	UP000000437_7955	Danio rerio	Zebrafish	Q90XS8	1	23	Propeptide	MTSSEVELPGEVKNDPAALMASL
1491	UP000000437_7955	Danio rerio	Zebrafish	Q90YC5	196	219	Propeptide	GSSPSRDRLLLTVASLLLIALSVS
1492	UP000000437_7955	Danio rerio	Zebrafish	Q90ZC9	16	32	Propeptide	DEPLLDLSIPMETEDVS
1493	UP000000437_7955	Danio rerio	Zebrafish	Q98TT8	449	481	Propeptide	STSAVCLVDWTVLLLLSLLSILHLDHLTASQTV
1494	UP000000437_7955	Danio rerio	Zebrafish	Q98TT9	442	472	Propeptide	SSPRQMTLSGLSSQLLLLATSLHCIFTPVML
1495	UP000000437_7955	Danio rerio	Zebrafish	Q98TU3	84	128	Peptide	HADGLLDRALRDILVQLSARKYLHSLMAVRVGGGSSEEDESEPLS
1496	UP000000437_7955	Danio rerio	Zebrafish	Q98TU3	131	157	Peptide	HSDGIFTDIYSRYRKQMAVKKYLAAVL
1497	UP000000437_7955	Danio rerio	Zebrafish	Q98UI8	1	15	Propeptide	MNGDCVDAKRVDTTD
1498	UP000000437_7955	Danio rerio	Zebrafish	Q9DDE2	20	69	Propeptide	LLRVALRQYPSVRSRLRASAQLEEFLKQHQPDMFSRRYVQCFPPAQHFLR
1499	UP000000437_7955	Danio rerio	Zebrafish	Q9DDE4	87	107	Peptide	DTKEERKTGCKNYFWKSRTAC
1500	UP000000437_7955	Danio rerio	Zebrafish	Q9DEU1	1	5	Propeptide	MGVGD
1501	UP000000437_7955	Danio rerio	Zebrafish	Q9DEY3	1	5	Propeptide	MGLVT
1502	UP000000437_7955	Danio rerio	Zebrafish	Q9DFC9	23	51	Propeptide	APLPGGHSGPVERRWETLYSRSLARIPGE
1503	UP000000437_7955	Danio rerio	Zebrafish	Q9DGL4	1	5	Propeptide	MGLGT
1504	UP000000437_7955	Danio rerio	Zebrafish	Q9I8G3	22	38	Propeptide	APASLGPGTAPARHSRN
1505	UP000000437_7955	Danio rerio	Zebrafish	Q9I8P2	29	64	Peptide	YPPKPENPGDDAAPEELAKYYTALRHYINLITRQRY
1506	UP000000437_7955	Danio rerio	Zebrafish	Q9I8P2	68	97	Propeptide	STSEDVMAELLFGDDTEHKQRSRYDDSFMW
1507	UP000000437_7955	Danio rerio	Zebrafish	Q9I8P3	29	64	Peptide	YPTKPDNPGEDAPAEELAKYYSALRHYINLITRQRY
1508	UP000000437_7955	Danio rerio	Zebrafish	Q9I8P3	68	96	Propeptide	SSADTLISDLLIGETESRPQTRYEDHLAW
1509	UP000000437_7955	Danio rerio	Zebrafish	Q9IB48	1	11	Propeptide	MDTLILEPSLY
1510	UP000000437_7955	Danio rerio	Zebrafish	Q9PTS2	1	9	Propeptide	MMDKDSFIL
1511	UP000000437_7955	Danio rerio	Zebrafish	Q9PUS3	1	19	Propeptide	MSEELFPEPGWLSEEVKTG
1512	UP000000437_7955	Danio rerio	Zebrafish	Q9PUS6	1	16	Propeptide	MDRHHPYSQVNGVSTG
1513	UP000000437_7955	Danio rerio	Zebrafish	Q9PVK4	1	14	Propeptide	MASVMQKLITPLAS
1514	UP000000437_7955	Danio rerio	Zebrafish	Q9PVK5	1	14	Propeptide	MASTKEKLIAHVSK
1515	UP000000437_7955	Danio rerio	Zebrafish	Q9W675	1016	1040	Propeptide	SGNWRTPCWSLLLFTALALIGSSGL
1516	UP000000437_7955	Danio rerio	Zebrafish	Q9W6A7	1	26	Propeptide	MAEHWGDAIYAARRKGDETTREAMFT
1517	UP000000437_7955	Danio rerio	Zebrafish	Q9W792	1	9	Propeptide	MIDSPLSVL
1518	UP000000437_7955	Danio rerio	Zebrafish	V5NF21	588	610	Propeptide	GVTHIPTISFILLLPLLQLLLWP
1519	UP000000437_7955	Danio rerio	Zebrafish	V5NF87	556	576	Propeptide	DALRPSPALPLMFCFTLCLCL
1520	UP000000437_7955	Danio rerio	Zebrafish	V5NF92	523	543	Propeptide	SASALEICTLMLTLTLALTCR
1521	UP000000437_7955	Danio rerio	Zebrafish	X1WE05	782	801	Propeptide	MAASLCASLIMIVVSIIIVF
1522	UP000000437_7955	Danio rerio	Zebrafish	X1WEM4	1	24	Propeptide	MAFESWPAGGVRPVEELDVRSFLM
1523	UP000000437_7955	Danio rerio	Zebrafish	X1WGJ5	102	126	Propeptide	HSTANSAFVWPSILLSLLFTLFYSQ
0	UP000000539_9031	Gallus gallus	Chicken	A0A0A0MQ47	1	9	Propeptide	MRSEAVPQP
1	UP000000539_9031	Gallus gallus	Chicken	A0A0A8WJ47	20	62	Peptide	GYRKRKGTCKGYCAPTCNKKDEWSFHQSCKKMYCCLLPLKKGK
2	UP000000539_9031	Gallus gallus	Chicken	A0A0C4JZ93	73	101	Peptide	GPGAPSWLSPRSWDPPSAPFWTMATPQRF
3	UP000000539_9031	Gallus gallus	Chicken	A0A0S3UPI6	23	58	Peptide	YPPKPESPGDAASPEEIAQYFSALRHYINLVTRQRY
4	UP000000539_9031	Gallus gallus	Chicken	A0A0S3UPI6	62	90	Propeptide	SSSAPAVSVQPIGPRSDALWSDIDDDSTW
5	UP000000539_9031	Gallus gallus	Chicken	A0A140T8H0	1	5	Propeptide	MDERE
6	UP000000539_9031	Gallus gallus	Chicken	A0A140T8H2	59	80	Propeptide	EVDALNSVRTSPWLLAPGNNPH
7	UP000000539_9031	Gallus gallus	Chicken	A0A140T8H4	23	27	Propeptide	SPRRD
8	UP000000539_9031	Gallus gallus	Chicken	A0A140T8H4	28	64	Peptide	MLFCKGGSCHFGGCPSHLIKVGSCFGFRSCCKWPWNA
9	UP000000539_9031	Gallus gallus	Chicken	A0A172PWX7	29	51	Peptide	WYKHVASPRYHTVGRASGLLMGV
10	UP000000539_9031	Gallus gallus	Chicken	A0A1D5NT51	64	87	Propeptide	HGNALHSTTSLLFILSVSLLYFCC
11	UP000000539_9031	Gallus gallus	Chicken	A0A1D5NTC3	1105	1119	Propeptide	VELFVATAVGFLLLF
12	UP000000539_9031	Gallus gallus	Chicken	A0A1D5NTH2	394	428	Propeptide	VAPGPPAPTSEVFLLVAICHTWYFARRWDSSAALL
13	UP000000539_9031	Gallus gallus	Chicken	A0A1D5NTH6	691	711	Propeptide	AAPRLGPTAAITLALLLGCWP
14	UP000000539_9031	Gallus gallus	Chicken	A0A1D5NTM1	1	8	Propeptide	MDSAAGSR
15	UP000000539_9031	Gallus gallus	Chicken	A0A1D5NTM1	255	277	Propeptide	TATAPASTALTLTAVGMVLLYAS
16	UP000000539_9031	Gallus gallus	Chicken	A0A1D5NTM8	27	52	Propeptide	FPALTEGYVGSLHESRHGSSVQIRRR
17	UP000000539_9031	Gallus gallus	Chicken	A0A1D5NU45	17	29	Propeptide	CGQPAVPPLLGAR
18	UP000000539_9031	Gallus gallus	Chicken	A0A1D5NV74	1	29	Propeptide	PRKHPTYVCLFPLVGRTPISEQCLCSTNR
19	UP000000539_9031	Gallus gallus	Chicken	A0A1D5NVK3	22	39	Propeptide	VLLRAPEAAQFLRQRQRR
20	UP000000539_9031	Gallus gallus	Chicken	A0A1D5NVW8	26	43	Propeptide	NHILGGFAKAALQEGPQL
21	UP000000539_9031	Gallus gallus	Chicken	A0A1D5NVX6	111	118	Peptide	DYMGWMDF
22	UP000000539_9031	Gallus gallus	Chicken	A0A1D5NVX6	122	130	Propeptide	SAEEYEYSS
23	UP000000539_9031	Gallus gallus	Chicken	A0A1D5NW03	459	483	Propeptide	AQGAMSHCPLLLLMALLGAAGVHMC
24	UP000000539_9031	Gallus gallus	Chicken	A0A1D5NW86	161	185	Propeptide	QYEGDLQTDRFAGYEERQPANRVRR
25	UP000000539_9031	Gallus gallus	Chicken	A0A1D5NXA6	20	32	Propeptide	DFLVTHVRNIKKR
26	UP000000539_9031	Gallus gallus	Chicken	A0A1D5NXC7	1	14	Propeptide	MIDAAVILGCVSHR
27	UP000000539_9031	Gallus gallus	Chicken	A0A1D5NYZ9	29	49	Propeptide	SSGACDTCGLRPMAYHYGGTR
28	UP000000539_9031	Gallus gallus	Chicken	A0A1D5NZ12	99	126	Propeptide	GANSVKLSYAVMFLGTVASLICVIRAGL
29	UP000000539_9031	Gallus gallus	Chicken	A0A1D5NZB0	100	104	Peptide	RCFPC
30	UP000000539_9031	Gallus gallus	Chicken	A0A1D5NZN5	177	200	Propeptide	SCCSLAVPRAVLVAAPVFWTLLGS
31	UP000000539_9031	Gallus gallus	Chicken	A0A1D5NZS6	1	24	Propeptide	KVMALSCTRGDSGWMVRAISSPKE
32	UP000000539_9031	Gallus gallus	Chicken	A0A1D5NZY9	1	17	Propeptide	MSMLDMSEFGEAAEYLR
33	UP000000539_9031	Gallus gallus	Chicken	A0A1D5P193	242	262	Propeptide	GAAELSVSPMLLLLPPALLVR
34	UP000000539_9031	Gallus gallus	Chicken	A0A1D5P198	1	17	Propeptide	MGHSRTAPKPPSLSPQR
35	UP000000539_9031	Gallus gallus	Chicken	A0A1D5P1K1	334	356	Propeptide	CEIESADYLDLLIVTSDTLIIDR
36	UP000000539_9031	Gallus gallus	Chicken	A0A1D5P263	1	11	Propeptide	MCGNNMSAPLP
37	UP000000539_9031	Gallus gallus	Chicken	A0A1D5P2D5	1	19	Propeptide	MRAGLHQRGLCCEALRMVQ
38	UP000000539_9031	Gallus gallus	Chicken	A0A1D5P3H6	21	59	Propeptide	LVFDIKNLHLLNGTMDEIMNIHPEPVQPDEGDHHVRQVR
39	UP000000539_9031	Gallus gallus	Chicken	A0A1D5P4C7	547	559	Peptide	ILAPPGGRSSGIW
40	UP000000539_9031	Gallus gallus	Chicken	A0A1D5P568	25	33	Propeptide	LPSRERTER
41	UP000000539_9031	Gallus gallus	Chicken	A0A1D5P568	34	66	Peptide	HADGLFHSELSKMNDNAYVQQLVKHLVGLKERT
42	UP000000539_9031	Gallus gallus	Chicken	A0A1D5P568	69	95	Peptide	HSDGLFTSEYSKMRGNAQVQKFIQNLM
43	UP000000539_9031	Gallus gallus	Chicken	A0A1D5P5B4	240	264	Peptide	EAGDCHRIRHFENTFVVETVICKKS
44	UP000000539_9031	Gallus gallus	Chicken	A0A1D5P5F4	1	5	Propeptide	MINPN
45	UP000000539_9031	Gallus gallus	Chicken	A0A1D5P5G1	337	373	Peptide	CTPTPLSLEHFRPPRSAGLLGGGRARAPNPPVVPSCH
46	UP000000539_9031	Gallus gallus	Chicken	A0A1D5P5H3	1	24	Propeptide	MELNTELPTEPPAAWDNRTAWDAL
47	UP000000539_9031	Gallus gallus	Chicken	A0A1D5P5J3	41	59	Propeptide	ALGSPPGWQHHEGSRRVKR
48	UP000000539_9031	Gallus gallus	Chicken	A0A1D5P602	2	38	Peptide	TFCYQNQWEDSCYSPCSYRTCDWGSWGSPWGYRSYGW
49	UP000000539_9031	Gallus gallus	Chicken	A0A1D5P602	39	87	Peptide	GSPCGYRGSWWLSGCRDWCPSYSSRWYSPWSTRCTRRYSVGSCSPCSSW
50	UP000000539_9031	Gallus gallus	Chicken	A0A1D5P6N4	20	67	Propeptide	TPVSVEHLSSVPAGENDAGEIIRDIPDINLAAGLDLFQGDILLPTNQR
51	UP000000539_9031	Gallus gallus	Chicken	A0A1D5P6S4	24	33	Propeptide	IKHRPTGGLR
52	UP000000539_9031	Gallus gallus	Chicken	A0A1D5P6T2	1	25	Propeptide	MTTSWQISCKKKSRSKNGNAEMDDT
53	UP000000539_9031	Gallus gallus	Chicken	A0A1D5P6T7	23	53	Propeptide	ITTEKLNHVRPSLHGHHEKGKEGQVLHRSKR
54	UP000000539_9031	Gallus gallus	Chicken	A0A1D5P755	32	81	Propeptide	GDIALDEDDLKLFQIDRTVDLTKHSAGNARHTSGGLGEQSFEPSENTTST
55	UP000000539_9031	Gallus gallus	Chicken	A0A1D5P770	1	9	Propeptide	MSLMDKHKV
56	UP000000539_9031	Gallus gallus	Chicken	A0A1D5P7D9	100	126	Propeptide	SSSVKASYAVLALGILVSFVYVLRARE
57	UP000000539_9031	Gallus gallus	Chicken	A0A1D5P7P2	1	14	Propeptide	MALSNLSEYSDDSD
58	UP000000539_9031	Gallus gallus	Chicken	A0A1D5P857	22	29	Propeptide	QHASRVRR
59	UP000000539_9031	Gallus gallus	Chicken	A0A1D5P8J9	115	160	Peptide	YGGYGGLYGGSSLGYRGLYGYGRSYGSGYCSPYRYNRFRRGSCGPC
60	UP000000539_9031	Gallus gallus	Chicken	A0A1D5P8R0	20	34	Propeptide	FPALYHRGWWRLLKE
61	UP000000539_9031	Gallus gallus	Chicken	A0A1D5P8W3	1	14	Propeptide	MVDSVYRTRSLGVA
62	UP000000539_9031	Gallus gallus	Chicken	A0A1D5P8Y9	1	26	Propeptide	MNTSSQLYVSELNLSAFGSNFTVPTV
63	UP000000539_9031	Gallus gallus	Chicken	A0A1D5P914	197	210	Propeptide	SPGEAPSGRPRARR
64	UP000000539_9031	Gallus gallus	Chicken	A0A1D5P939	24	50	Propeptide	FILPNSSHLESILSKYQDGEAHSRSKR
65	UP000000539_9031	Gallus gallus	Chicken	A0A1D5P992	212	236	Propeptide	GARIATSHGLSVLLLVCGFVKGALL
66	UP000000539_9031	Gallus gallus	Chicken	A0A1D5P9D2	22	47	Propeptide	DVLRARWAGLRRRAARGGRARAGDHG
67	UP000000539_9031	Gallus gallus	Chicken	A0A1D5P9E6	1	26	Propeptide	MELLDSPAPLRPLHDNPRLPKADGAQ
68	UP000000539_9031	Gallus gallus	Chicken	A0A1D5P9F4	1	25	Propeptide	MSGCEARDAKKLVRSLSGLRMVPEH
69	UP000000539_9031	Gallus gallus	Chicken	A0A1D5PAF5	24	55	Propeptide	MVLPNATLLEELLEKYMDEDGEWWIAKQRGKR
70	UP000000539_9031	Gallus gallus	Chicken	A0A1D5PAR2	21	54	Peptide	AVAECALELRRIGDKADLQQKVLNLITKLFCPKT
71	UP000000539_9031	Gallus gallus	Chicken	A0A1D5PAY6	1	16	Propeptide	MRGIQRKSSLGIEVEM
72	UP000000539_9031	Gallus gallus	Chicken	A0A1D5PAZ6	72	80	Peptide	ARCVAGHFM
73	UP000000539_9031	Gallus gallus	Chicken	A0A1D5PBC6	1	12	Propeptide	MAGEVIGRTAAL
74	UP000000539_9031	Gallus gallus	Chicken	A0A1D5PBH3	99	126	Propeptide	GASSVKTSYTVIAVGVLASLACILRLGL
75	UP000000539_9031	Gallus gallus	Chicken	A0A1D5PCM8	1	32	Propeptide	MLQKREAPIATKPEVSLKEEAAKGFLRSLRRP
76	UP000000539_9031	Gallus gallus	Chicken	A0A1D5PDQ3	1089	1123	Propeptide	RGASFTPSLGVLLSLQLLLLYASTSRHPLPPAACL
77	UP000000539_9031	Gallus gallus	Chicken	A0A1D5PDR7	804	827	Propeptide	WARGGGDGGDGGMKGGWGEWEWGG
78	UP000000539_9031	Gallus gallus	Chicken	A0A1D5PED0	1	14	Propeptide	MSSSSTESLEADTT
79	UP000000539_9031	Gallus gallus	Chicken	A0A1D5PF73	87	107	Peptide	FGGFGLSGFGSRLCGRRCFPC
80	UP000000539_9031	Gallus gallus	Chicken	A0A1D5PF84	1	26	Propeptide	MSTEKPFNLILSAHAGQTSIPSLENI
81	UP000000539_9031	Gallus gallus	Chicken	A0A1D5PFA7	28	62	Propeptide	GLYVREGQHCYKPAPRRAPGLRTYPRPHEYLDMAE
82	UP000000539_9031	Gallus gallus	Chicken	A0A1D5PFW6	100	124	Propeptide	EGAVTGVNKAAFSIAPVMAMLWMLL
83	UP000000539_9031	Gallus gallus	Chicken	A0A1D5PGQ4	32	52	Peptide	AILEVNGNLNCRCVKTTSDYI
84	UP000000539_9031	Gallus gallus	Chicken	A0A1D5PGT2	16	58	Propeptide	SIHRVPLKKGKSLRKQLKDHGLLEDFLKKHPYNPASKYHPVLT
85	UP000000539_9031	Gallus gallus	Chicken	A0A1D5PHH5	16	25	Propeptide	FPISDEDDDK
86	UP000000539_9031	Gallus gallus	Chicken	A0A1D5PHS5	1	8	Propeptide	MTLNNVTM
87	UP000000539_9031	Gallus gallus	Chicken	A0A1D5PHY7	168	182	Propeptide	CGVPLISPSVQYSER
88	UP000000539_9031	Gallus gallus	Chicken	A0A1D5PHZ5	19	29	Propeptide	RSLSRDGNYPK
89	UP000000539_9031	Gallus gallus	Chicken	A0A1D5PIE6	1	9	Propeptide	MAGHDPAPS
90	UP000000539_9031	Gallus gallus	Chicken	A0A1D5PIG8	136	141	Propeptide	VLKYHT
91	UP000000539_9031	Gallus gallus	Chicken	A0A1D5PII3	199	223	Propeptide	AAQTPRIPIRLLATLLFLLAMLLIL
92	UP000000539_9031	Gallus gallus	Chicken	A0A1D5PIP4	1	5	Propeptide	ANWIL
93	UP000000539_9031	Gallus gallus	Chicken	A0A1D5PIY2	1	15	Propeptide	MAATDLERFSNEEKR
94	UP000000539_9031	Gallus gallus	Chicken	A0A1D5PJY1	1	24	Propeptide	MTTTVATDYDNIEIQQQYSDVNNR
95	UP000000539_9031	Gallus gallus	Chicken	A0A1D5PK41	1	19	Propeptide	MSTGESFESRFEKIDGTLK
96	UP000000539_9031	Gallus gallus	Chicken	A0A1D5PK45	1	26	Propeptide	MEILMTVSKIASICTMGANASALEKE
97	UP000000539_9031	Gallus gallus	Chicken	A0A1D5PK56	1	6	Propeptide	MSVMVA
98	UP000000539_9031	Gallus gallus	Chicken	A0A1D5PKI8	536	561	Propeptide	AAPSSGLSQAALFLSVLVLAMQRQWR
99	UP000000539_9031	Gallus gallus	Chicken	A0A1D5PKP1	25	53	Propeptide	AAHHGSIKVTRNQTKHIEGETEVHHRPKR
100	UP000000539_9031	Gallus gallus	Chicken	A0A1D5PKZ0	1	28	Propeptide	MEVGPTAASSSSPAGTGWLDVTLVTCTD
101	UP000000539_9031	Gallus gallus	Chicken	A0A1D5PLP0	1	24	Propeptide	MTTLTRRGWRGDKRTEPEEDAAGD
102	UP000000539_9031	Gallus gallus	Chicken	A0A1D5PMC9	23	36	Propeptide	CGPGRGPVGRRRFG
103	UP000000539_9031	Gallus gallus	Chicken	A0A1D5PMN7	1	19	Propeptide	MMAQGNSCRKIVFMWSFDY
104	UP000000539_9031	Gallus gallus	Chicken	A0A1D5PMV3	1	29	Propeptide	MGTPHSRLLTSLIPPLSPTSSYDTYPAWL
105	UP000000539_9031	Gallus gallus	Chicken	A0A1D5PN36	17	25	Propeptide	FPGGADDDK
106	UP000000539_9031	Gallus gallus	Chicken	A0A1D5PNK7	1	21	Propeptide	MKVARLEQIPDGDNETMIPVL
107	UP000000539_9031	Gallus gallus	Chicken	A0A1D5PNP0	84	100	Propeptide	SPLPAAELPSPAALPSR
108	UP000000539_9031	Gallus gallus	Chicken	A0A1D5PNX0	19	39	Propeptide	ACWCPTHSHTYSQVPERATLR
109	UP000000539_9031	Gallus gallus	Chicken	A0A1D5PPM5	1	15	Propeptide	MADRSLIEGAEPFPR
110	UP000000539_9031	Gallus gallus	Chicken	A0A1D5PPP7	191	204	Propeptide	DSKDETTVNQTEVD
111	UP000000539_9031	Gallus gallus	Chicken	A0A1D5PQ63	28	35	Propeptide	FTTNRFRR
112	UP000000539_9031	Gallus gallus	Chicken	A0A1D5PQG7	1	28	Propeptide	MFLKRALQLRGRFRMGNRLPASVTLSDA
113	UP000000539_9031	Gallus gallus	Chicken	A0A1D5PQV0	1	39	Propeptide	MWSTRQRCCVVKRISKKRAGHKVSLRTMSNPFVQIVEPL
114	UP000000539_9031	Gallus gallus	Chicken	A0A1D5PQY0	25	30	Propeptide	YYRQQR
115	UP000000539_9031	Gallus gallus	Chicken	A0A1D5PRD6	29	71	Propeptide	QQKPPPRVRPAGGAGGIYPAAAVAHREEGAGSAAAAAGRVRRR
116	UP000000539_9031	Gallus gallus	Chicken	A0A1D5PRI6	77	85	Propeptide	GGVKQWGRF
117	UP000000539_9031	Gallus gallus	Chicken	A0A1D5PRJ1	21	37	Propeptide	FPQTNIKISQALPEPVH
118	UP000000539_9031	Gallus gallus	Chicken	A0A1D5PRL0	21	46	Propeptide	APDGSDARSAKAFISHRASAEMVRRQ
119	UP000000539_9031	Gallus gallus	Chicken	A0A1D5PS37	1	28	Propeptide	MEIGPEIAGKPVTMPTSSTQVPALGHIN
120	UP000000539_9031	Gallus gallus	Chicken	A0A1D5PU41	23	40	Propeptide	AVFLKQEEANSIFQRHRR
121	UP000000539_9031	Gallus gallus	Chicken	A0A1D5PU85	71	91	Peptide	CTCYTYKDKECVYYCHLDIIW
122	UP000000539_9031	Gallus gallus	Chicken	A0A1D5PUF0	505	527	Propeptide	ASPALPLPAALVLALPLLSTLLP
123	UP000000539_9031	Gallus gallus	Chicken	A0A1D5PUP4	937	963	Propeptide	PSVKVGPVLHCLFISFSFTLLKLMDYI
124	UP000000539_9031	Gallus gallus	Chicken	A0A1D5PUT3	1	14	Propeptide	MIGSNESSTEGPIP
125	UP000000539_9031	Gallus gallus	Chicken	A0A1D5PVG8	22	29	Propeptide	LLAPRRRR
126	UP000000539_9031	Gallus gallus	Chicken	A0A1D5PVM5	1	9	Propeptide	MEPDGVIES
127	UP000000539_9031	Gallus gallus	Chicken	A0A1D5PVV6	1	9	Propeptide	MMISSVHRF
128	UP000000539_9031	Gallus gallus	Chicken	A0A1D5PW26	1	9	Propeptide	MATGELGGR
129	UP000000539_9031	Gallus gallus	Chicken	A0A1D5PW90	1	9	Propeptide	MARSSPSSY
130	UP000000539_9031	Gallus gallus	Chicken	A0A1D5PWD6	1	5	Propeptide	MSWVQ
131	UP000000539_9031	Gallus gallus	Chicken	A0A1D5PXG2	1	24	Propeptide	METKAGEWQHLLITSVFFSSSKAD
132	UP000000539_9031	Gallus gallus	Chicken	A0A1D5PY67	432	462	Propeptide	DDDAAGEFFPEAAQVAYRMWELSAVAKVELR
133	UP000000539_9031	Gallus gallus	Chicken	A0A1D5PYC2	945	972	Propeptide	PVALLLVSSHLLVVWLILSLALLLAKYQ
134	UP000000539_9031	Gallus gallus	Chicken	A0A1D5PYU4	23	52	Peptide	RLRERSMEIRNPDIDPSWYTGRGIRPVGRF
135	UP000000539_9031	Gallus gallus	Chicken	A0A1D5PYU4	56	87	Propeptide	RALGESAQLRRAALHPACIPPHTQPSREQRSA
136	UP000000539_9031	Gallus gallus	Chicken	A0A1D5PYV2	23	54	Propeptide	EMLFRRTPDLRPKGFVGRTSGSDGKALHRQKR
137	UP000000539_9031	Gallus gallus	Chicken	A0A1D5PYZ2	117	144	Propeptide	AAPSLLPPALPVLLGALGAALATWGLPF
138	UP000000539_9031	Gallus gallus	Chicken	A0A1D5PZ05	414	439	Propeptide	SSVHSGGGGLGPEALPSLDESVARDE
139	UP000000539_9031	Gallus gallus	Chicken	A0A1D5PZ73	1	31	Propeptide	MSRRMWFPLQYISKPFWRAENHTSRSFLSTR
140	UP000000539_9031	Gallus gallus	Chicken	A0A1D5PZ80	23	33	Propeptide	GLIKRIIRQKR
141	UP000000539_9031	Gallus gallus	Chicken	A0A1D5PZ81	1	26	Propeptide	MAQNRTYSGNKGKIITSSSEINLETQ
142	UP000000539_9031	Gallus gallus	Chicken	A0A1D5PZJ6	27	36	Propeptide	FPISDEDDDK
143	UP000000539_9031	Gallus gallus	Chicken	A0A1D5PZN9	16	25	Propeptide	FPISDEDDDK
144	UP000000539_9031	Gallus gallus	Chicken	A0A1D5PZY9	1	19	Propeptide	MSHALKQVFNKDKTFRPKR
145	UP000000539_9031	Gallus gallus	Chicken	A0A1D5Q029	97	135	Peptide	GYGGYGGFYGLGGYGGFGSCGYGGWSRGHRYLSGNCGPC
146	UP000000539_9031	Gallus gallus	Chicken	A0A1D6UPU2	22	43	Propeptide	TTQIFSAQKTDQSYTTIRRVKR
147	UP000000539_9031	Gallus gallus	Chicken	A0A1I7Q434	48	93	Peptide	HGPDSCNHDRGLCRVGNCNPGEYLAKYCFEPVILCCKPLSPTPTKT
148	UP000000539_9031	Gallus gallus	Chicken	A0A1L1RJ79	22	44	Propeptide	ARVDVATEFKRKWTSWVLSRAKR
149	UP000000539_9031	Gallus gallus	Chicken	A0A1L1RJ79	45	73	Peptide	DVRPLGAAADVQALVRTQDVKDPRVSQPR
150	UP000000539_9031	Gallus gallus	Chicken	A0A1L1RJC1	103	127	Propeptide	KGERSSSAALGVMAMVFGTLLQGVL
151	UP000000539_9031	Gallus gallus	Chicken	A0A1L1RJT5	67	91	Peptide	RMQYNRRFVNVVPTFGKKKGPNANS
152	UP000000539_9031	Gallus gallus	Chicken	A0A1L1RKA6	1	14	Propeptide	MSIYFRSSRPTDPM
153	UP000000539_9031	Gallus gallus	Chicken	A0A1L1RKJ5	277	318	Propeptide	SMRYEGDYLVTHDLGNSFIRMPMRFSWRQNLFRMPVARNKVR
154	UP000000539_9031	Gallus gallus	Chicken	A0A1L1RKZ8	1	21	Propeptide	MAVQTRLRAEGSQLRLCDTHH
155	UP000000539_9031	Gallus gallus	Chicken	A0A1L1RL16	1	35	Propeptide	MLWNRAQAGDMTVMLDHSTDNNASFVLPTLLLLLQ
156	UP000000539_9031	Gallus gallus	Chicken	A0A1L1RLU1	1	20	Propeptide	MSRNRERVIEVVENSFSENE
157	UP000000539_9031	Gallus gallus	Chicken	A0A1L1RMC0	1	5	Propeptide	MFRNQ
158	UP000000539_9031	Gallus gallus	Chicken	A0A1L1RML9	25	34	Propeptide	AKLEEGNSLR
159	UP000000539_9031	Gallus gallus	Chicken	A0A1L1RN47	20	62	Propeptide	QPALETTEVDVDGGIDQDIFDINAALGLDLFEGDIKLDGMQER
160	UP000000539_9031	Gallus gallus	Chicken	A0A1L1RNI9	103	107	Peptide	RCFPC
161	UP000000539_9031	Gallus gallus	Chicken	A0A1L1RPR4	1	26	Propeptide	MTQKPESRGAQHHPRFSSLILNFFPF
162	UP000000539_9031	Gallus gallus	Chicken	A0A1L1RPT1	1	6	Propeptide	MTRGGM
163	UP000000539_9031	Gallus gallus	Chicken	A0A1L1RQG8	1	9	Propeptide	MGTPQKDVV
164	UP000000539_9031	Gallus gallus	Chicken	A0A1L1RSG5	88	129	Propeptide	GDIALDDEDLKIFQIDRTIDLTQHSNERLGHNTGGFGEHGMS
165	UP000000539_9031	Gallus gallus	Chicken	A0A1L1RSG5	132	174	Propeptide	RGALYQLIERIRRFGSGFEQNNTSKGRTTVKFSGKNEKNRFPR
166	UP000000539_9031	Gallus gallus	Chicken	A0A1L1RSR0	1	30	Peptide	MEADEVSIREQNFHSQVREYTCREVFRILQ
167	UP000000539_9031	Gallus gallus	Chicken	A0A1L1RUE1	24	56	Propeptide	LVLPNATELLSPPSSTRTGPAPGAGMPRSRRRR
168	UP000000539_9031	Gallus gallus	Chicken	A0A1L1RUE7	34	58	Propeptide	EAAVWGGPGSAALHRDWTREAVSTG
169	UP000000539_9031	Gallus gallus	Chicken	A0A1L1RUM8	24	29	Propeptide	SALRGQ
170	UP000000539_9031	Gallus gallus	Chicken	A0A1L1RUW4	149	161	Peptide	RNPPGGKSSLVLG
171	UP000000539_9031	Gallus gallus	Chicken	A0A1L1RW35	26	56	Propeptide	SLVFLSPAPAEQHGTKRPEPSSAKRLTDIGT
172	UP000000539_9031	Gallus gallus	Chicken	A0A1L1RWF6	1	6	Propeptide	MTHFNK
173	UP000000539_9031	Gallus gallus	Chicken	A0A1L1RX77	17	30	Propeptide	TPFHQKGLFDFMIE
174	UP000000539_9031	Gallus gallus	Chicken	A0A1L1RYL6	354	381	Propeptide	SPGLWLGLLLDKALLAVILFFLFKRILP
175	UP000000539_9031	Gallus gallus	Chicken	A0A1L1RYU0	95	122	Propeptide	AAGSVRSSYGMAAGISASLLWTFLNNRL
176	UP000000539_9031	Gallus gallus	Chicken	A0A1L1RZ81	19	39	Propeptide	TRSLPSCGVPAITPVIRGYNR
177	UP000000539_9031	Gallus gallus	Chicken	A0A1L1RZU7	1	26	Propeptide	MAAVAMRLPVIRKAVGPSGPRGGEKH
178	UP000000539_9031	Gallus gallus	Chicken	A0A1L1RZW5	1	21	Propeptide	MLVTKAAPARLCSLPVSPEAA
179	UP000000539_9031	Gallus gallus	Chicken	A0A1L1S0S2	32	43	Propeptide	KDLPVGHFTRRR
180	UP000000539_9031	Gallus gallus	Chicken	A0A1L1S0Y9	1	14	Propeptide	MAHKQIYYSDKYDD
181	UP000000539_9031	Gallus gallus	Chicken	A0A1L7HA09	24	44	Propeptide	GPLGAGLDGMDPEDGLIRTLV
182	UP000000539_9031	Gallus gallus	Chicken	A0A1L7HA09	45	78	Peptide	RPRGARRGNVRRPGGWRRLRRPRPRLSHKGPMPF
183	UP000000539_9031	Gallus gallus	Chicken	A0A1L7NQ94	20	40	Propeptide	FSGTCDTCGLRPMAYHYNNMR
184	UP000000539_9031	Gallus gallus	Chicken	A0A2I6J485	93	109	Peptide	DSHGTLGRPFFLFRPRN
185	UP000000539_9031	Gallus gallus	Chicken	A0A2Z2CLU7	65	105	Peptide	REGKPNSLDLTFHLLREFLEMSREERLAQKALSNKLLLQSI
186	UP000000539_9031	Gallus gallus	Chicken	A0A3Q2TRT0	100	121	Peptide	GLGKGCFGLKLDRIGAMSGLGC
187	UP000000539_9031	Gallus gallus	Chicken	A0A3Q2TSI5	19	27	Propeptide	GEFDRRWPR
188	UP000000539_9031	Gallus gallus	Chicken	A0A3Q2TSL4	400	423	Propeptide	SELGVSLFSRVTSDRTRGNGFKLH
189	UP000000539_9031	Gallus gallus	Chicken	A0A3Q2TSM7	409	419	Propeptide	CSELGSASSLG
190	UP000000539_9031	Gallus gallus	Chicken	A0A3Q2TSP5	344	348	Propeptide	ASSLV
191	UP000000539_9031	Gallus gallus	Chicken	A0A3Q2TT21	1	24	Propeptide	MDVLMTVRRLASICTMGANASALE
192	UP000000539_9031	Gallus gallus	Chicken	A0A3Q2TTA1	24	64	Peptide	ESDTVTCRKMKGKCSFLLCPFFKRSSGTCYNGLAKCCRPFW
193	UP000000539_9031	Gallus gallus	Chicken	A0A3Q2TUN5	163	188	Propeptide	AASLRISFVPVGMLASVVCGLFWSRL
194	UP000000539_9031	Gallus gallus	Chicken	A0A3Q2TUP5	117	141	Propeptide	SGVMLRAHMITTALLLEFSLLFLYC
195	UP000000539_9031	Gallus gallus	Chicken	A0A3Q2TUQ9	1	24	Propeptide	MSDLEPDNGLLVTHANEIQDLLTT
196	UP000000539_9031	Gallus gallus	Chicken	A0A3Q2TUR1	333	341	Propeptide	VGLFSLVTG
197	UP000000539_9031	Gallus gallus	Chicken	A0A3Q2TUW4	1	6	Propeptide	MSNISE
198	UP000000539_9031	Gallus gallus	Chicken	A0A3Q2TUX7	26	57	Peptide	YISELTELKKSKDYMQPQQNVFLYFLPIFRLC
199	UP000000539_9031	Gallus gallus	Chicken	A0A3Q2TVC4	413	438	Propeptide	TAVRVPLCTRSGCVLALTLLLLFWLL
200	UP000000539_9031	Gallus gallus	Chicken	A0A3Q2TVE1	103	107	Peptide	QCFPC
201	UP000000539_9031	Gallus gallus	Chicken	A0A3Q2TW37	33	57	Propeptide	TAKRGSMAMFLGARNAHSILKRFPR
202	UP000000539_9031	Gallus gallus	Chicken	A0A3Q2TW92	1	9	Propeptide	MEATTSLLD
203	UP000000539_9031	Gallus gallus	Chicken	A0A3Q2TWV3	83	103	Peptide	QGEAWAVWSVPMSILGPSCLY
204	UP000000539_9031	Gallus gallus	Chicken	A0A3Q2TWX8	987	1009	Propeptide	GVSAQHGPCLCGPLTFFLYVLLR
205	UP000000539_9031	Gallus gallus	Chicken	A0A3Q2TX18	338	348	Propeptide	CSELGVSLLCD
206	UP000000539_9031	Gallus gallus	Chicken	A0A3Q2TYG5	1	41	Peptide	MYYQQGVFNCDYFILDLLNTNFKLNQAVISGMVTVYTVVCF
207	UP000000539_9031	Gallus gallus	Chicken	A0A3Q2TYJ5	1	35	Peptide	PQTIFYYSWYQQKTPGSASVTVIYADTNRPTNTTG
208	UP000000539_9031	Gallus gallus	Chicken	A0A3Q2TZK5	1	10	Propeptide	MATLNATHWN
209	UP000000539_9031	Gallus gallus	Chicken	A0A3Q2TZR0	378	405	Propeptide	VSLFSRVTSDRTRGNGFKLHQGEVQAGR
210	UP000000539_9031	Gallus gallus	Chicken	A0A3Q2U077	25	72	Peptide	AKWADNFSAAGCGGTEEHSFQHPFLQVRPQPGAVGHPTGSDHSDPPLP
211	UP000000539_9031	Gallus gallus	Chicken	A0A3Q2U0C6	83	103	Peptide	QWNNNFSSVPSLSYNNYTTET
212	UP000000539_9031	Gallus gallus	Chicken	A0A3Q2U0M8	279	298	Propeptide	VTFAISFPSVCLPAGRCLKP
213	UP000000539_9031	Gallus gallus	Chicken	A0A3Q2U1J3	1	26	Propeptide	MSLRGWALAVLAALTPAERSRPYAVL
214	UP000000539_9031	Gallus gallus	Chicken	A0A3Q2U1S0	153	181	Peptide	SSFYSGFGRNYFPFYSRYYRYRYGNCGPF
215	UP000000539_9031	Gallus gallus	Chicken	A0A3Q2U1T1	180	201	Propeptide	QVPAPGEAMWGPEPPSRTRPRR
216	UP000000539_9031	Gallus gallus	Chicken	A0A3Q2U1U4	101	127	Propeptide	GSSKQGSYGAMFLGVLASITYIFACGR
217	UP000000539_9031	Gallus gallus	Chicken	A0A3Q2U2L3	1	22	Propeptide	PITNVILPKLDFSSCYRGVFEH
218	UP000000539_9031	Gallus gallus	Chicken	A0A3Q2U2L4	1	37	Peptide	SHEYGWFQEKPGSGAVTVIHSDTNRPSNIPSQFSSST
219	UP000000539_9031	Gallus gallus	Chicken	A0A3Q2U398	1	19	Propeptide	MGGGCPAYSPMSDNRLMME
220	UP000000539_9031	Gallus gallus	Chicken	A0A3Q2U3P9	1	17	Peptide	GQANFFRFSSALKNYPQ
221	UP000000539_9031	Gallus gallus	Chicken	A0A3Q2U3T6	31	63	Peptide	DVMLETYQCVAWGYVWNSITCPRHCSPSVLVTC
222	UP000000539_9031	Gallus gallus	Chicken	A0A3Q2U441	23	36	Propeptide	ASLHQPQPLLRLKR
223	UP000000539_9031	Gallus gallus	Chicken	A0A3Q2U578	78	98	Peptide	DFKTDLRAPRGCGGRAGCPWA
224	UP000000539_9031	Gallus gallus	Chicken	A0A3Q2U5N1	511	521	Propeptide	CTELGSASFLG
225	UP000000539_9031	Gallus gallus	Chicken	A0A3Q2U5R1	96	121	Propeptide	SGAAMMPHLPCLLAVGLAGTLLLGVP
226	UP000000539_9031	Gallus gallus	Chicken	A0A3Q2U5S5	27	47	Peptide	AIRKVMGIFKSSLFQALLGRY
227	UP000000539_9031	Gallus gallus	Chicken	A0A3Q2U5Z6	422	440	Propeptide	CKLFERDKQDKQQDKGERF
228	UP000000539_9031	Gallus gallus	Chicken	A0A3Q2U6E1	16	41	Propeptide	NFCSRQGTTAPAQSGSIRALRSSNVR
229	UP000000539_9031	Gallus gallus	Chicken	A0A3Q2U6L8	479	502	Propeptide	QTIAINSPQKSIFLSSIISSYLVL
230	UP000000539_9031	Gallus gallus	Chicken	A0A3Q2U6S1	202	226	Peptide	LIYLCIDICFPSNICVSICFYYLPE
231	UP000000539_9031	Gallus gallus	Chicken	A0A3Q2U6S4	17	55	Peptide	AGDLFSLDDAEIEGSLSEALEQIRIISSSAVSEMLSCNL
232	UP000000539_9031	Gallus gallus	Chicken	A0A3Q2U721	313	335	Propeptide	GAHCVLRFSLFFGGFLFFFFFLF
233	UP000000539_9031	Gallus gallus	Chicken	A0A3Q2U736	1	33	Peptide	MGQGSHSLNSPLLGHPFSYRQPPHGNLPQWVLP
234	UP000000539_9031	Gallus gallus	Chicken	A0A3Q2U7P1	870	897	Propeptide	SNLKFGVSTILLLFFVLLTAVSHTLFSF
235	UP000000539_9031	Gallus gallus	Chicken	A0A3Q2U7P5	196	200	Propeptide	QPRGR
236	UP000000539_9031	Gallus gallus	Chicken	A0A3Q2U7Z8	77	108	Propeptide	APMNQSQVLPSGSSTGLKRLTEEQRVLNRSKR
237	UP000000539_9031	Gallus gallus	Chicken	A0A3Q2U8R9	513	535	Propeptide	AGSRHRAARILPAVPIVLLKLLL
238	UP000000539_9031	Gallus gallus	Chicken	A0A3Q2U8X3	64	90	Peptide	PKCLNSSTSLRSRSASLRRSRASWRRT
239	UP000000539_9031	Gallus gallus	Chicken	A0A3Q2U9F2	232	255	Propeptide	EPFRLATSIDKSTDQRSTAEWFEF
240	UP000000539_9031	Gallus gallus	Chicken	A0A3Q2U9J5	62	77	Propeptide	SEEVALLEPHLEMPFN
241	UP000000539_9031	Gallus gallus	Chicken	A0A3Q2U9J5	80	99	Peptide	SFRNGVGSGIKKTSFRRAKS
242	UP000000539_9031	Gallus gallus	Chicken	A0A3Q2UBE2	59	98	Peptide	DDPPLSIDLTFHLLRHLLLLARAQSQRARADTNRRILDAV
243	UP000000539_9031	Gallus gallus	Chicken	A0A3Q2UBN0	1	24	Propeptide	MTFPHMLLATSVSFGKGSPQLSLD
244	UP000000539_9031	Gallus gallus	Chicken	A0A3Q2UCC5	1	5	Propeptide	MVMKA
245	UP000000539_9031	Gallus gallus	Chicken	A0A3Q2UCT4	1	26	Propeptide	MESELLQSPLLGLGEEDESDLTDWNL
246	UP000000539_9031	Gallus gallus	Chicken	A0A3Q2UD67	1	15	Propeptide	MELPLPGPTAGLTAL
247	UP000000539_9031	Gallus gallus	Chicken	A0A3Q2UD99	98	120	Propeptide	SAWPCVPNVSVLSIPLIITWLNL
248	UP000000539_9031	Gallus gallus	Chicken	A0A3Q2UDI0	25	57	Peptide	STGLLMDLAANEKAVHADFFNDFEDLFDDDDIQ
249	UP000000539_9031	Gallus gallus	Chicken	A0A3Q2UDN4	1	6	Propeptide	MSDLIL
250	UP000000539_9031	Gallus gallus	Chicken	A0A3Q2UDU8	1	14	Propeptide	MKGPADPSSLLFNC
251	UP000000539_9031	Gallus gallus	Chicken	A0A3Q2UEP3	1	28	Propeptide	MGNSSLWDSLNSTCSNAANSSYLDSDMM
252	UP000000539_9031	Gallus gallus	Chicken	A0A3Q2UEX7	68	81	Propeptide	LEEADVILLRTTVG
253	UP000000539_9031	Gallus gallus	Chicken	A0A3Q2UF54	394	418	Propeptide	DGGVGKGSKSFVSLGLACLILVAFL
254	UP000000539_9031	Gallus gallus	Chicken	A0A3Q2UFR6	46	54	Propeptide	NNTGYYVSI
255	UP000000539_9031	Gallus gallus	Chicken	A0A3Q2UFX2	1	14	Propeptide	MSSSSPALRSLSED
256	UP000000539_9031	Gallus gallus	Chicken	A0A3Q2UFY6	2	38	Peptide	TFCYQNQWEDSCYSPCSYRTCDWGSWGSPWGYRSYGW
257	UP000000539_9031	Gallus gallus	Chicken	A0A3Q2UFY6	39	87	Peptide	GSPCGYRGSWWLSGCRDWCPSSSSRWYSPWSTRCTRRYSVSSCSPCSSW
258	UP000000539_9031	Gallus gallus	Chicken	A0A3Q2UG56	224	246	Propeptide	GAPAALALASLMLSAVALIFVLF
259	UP000000539_9031	Gallus gallus	Chicken	A0A3Q2UG84	672	695	Propeptide	QIFNLNDSVNVNNNFFNIRDSGFV
260	UP000000539_9031	Gallus gallus	Chicken	A0A3Q2UGF4	1	8	Propeptide	MTAITSLR
261	UP000000539_9031	Gallus gallus	Chicken	A0A3Q2UGJ7	335	372	Propeptide	EWLFMRVDNDRTRGIPYPLHRNIKVGLVWYHDSCCHAS
262	UP000000539_9031	Gallus gallus	Chicken	A0A3Q2UGU3	381	404	Propeptide	GSVTSHCSFRLVLALTLTVILELT
263	UP000000539_9031	Gallus gallus	Chicken	A0A3Q2UH55	23	27	Propeptide	RSWSR
264	UP000000539_9031	Gallus gallus	Chicken	A0A3Q2UHU8	87	107	Peptide	FGGFGLSGFGSRLCGRRCFPC
265	UP000000539_9031	Gallus gallus	Chicken	A0A3Q2UII3	94	120	Peptide	GGGGTLGDLAEELNGYGRKKGGFAFRF
266	UP000000539_9031	Gallus gallus	Chicken	A0A3Q2UIJ3	72	80	Propeptide	HENTVSVVK
267	UP000000539_9031	Gallus gallus	Chicken	A0A3Q2UIL8	27	53	Propeptide	FDSFTQYAVGREVGEESFHPELQRQKR
268	UP000000539_9031	Gallus gallus	Chicken	A0A3Q2UJ07	932	956	Propeptide	GAVGTLEHIRLIPVTILMFVLSHQR
269	UP000000539_9031	Gallus gallus	Chicken	A0A3Q2UKB2	22	29	Propeptide	SANQFIRL
270	UP000000539_9031	Gallus gallus	Chicken	A0A3Q2ULG1	22	28	Propeptide	ARARTRR
271	UP000000539_9031	Gallus gallus	Chicken	A0A3Q2ULJ2	1	9	Propeptide	MFLTAASLA
272	UP000000539_9031	Gallus gallus	Chicken	A0A3Q2UM75	1	47	Peptide	MGGKKVCIVGSALVPPAHGSVPPCAGARPSPRSWAAMRHGWAPSRTR
273	UP000000539_9031	Gallus gallus	Chicken	A0A3Q2UNG8	16	49	Propeptide	LMTKKTKQRVLQDSGVLGELLLQQTPSPAAKHRR
274	UP000000539_9031	Gallus gallus	Chicken	A0A3Q2UPC4	1	23	Propeptide	MAAWEAAFAARRRHEEEDTTRDS
275	UP000000539_9031	Gallus gallus	Chicken	A0A3Q2UPP8	1	49	Propeptide	MTAFFTPFLLTSLSFSLGISNTHLNLESINSSGFIVCTINLCLLFSFGS
276	UP000000539_9031	Gallus gallus	Chicken	A0A3Q3A4S6	410	430	Propeptide	GVGLFSLVTGDKTRGNGLKFC
277	UP000000539_9031	Gallus gallus	Chicken	A0A3Q3A8R2	1	18	Peptide	QNFSKRFTCLRAEQLTSD
278	UP000000539_9031	Gallus gallus	Chicken	A0A3Q3AA92	1	39	Peptide	MGEPSDLDRQIEQLRRCELIRESEVKALCAKARSVINTR
279	UP000000539_9031	Gallus gallus	Chicken	A0A3Q3ADG1	408	430	Propeptide	ELGVSLFSCVTSDRTRQNGFKLH
280	UP000000539_9031	Gallus gallus	Chicken	A0A3Q3ADK7	1	24	Propeptide	MAPMAVNLILASRAQNRAAGSSHG
281	UP000000539_9031	Gallus gallus	Chicken	A0A3Q3AED4	261	286	Propeptide	GTNPTRDRLPMAASTALLLLLALLPS
282	UP000000539_9031	Gallus gallus	Chicken	A0A3Q3AI52	1	22	Propeptide	MIRRVEVDKVTALERKQVEAIK
283	UP000000539_9031	Gallus gallus	Chicken	A0A3Q3AI52	23	59	Peptide	NLWDDPGIQECYDRRREYQLSDSAKYSVILEVNPSYI
284	UP000000539_9031	Gallus gallus	Chicken	A0A3Q3AJ24	1	19	Propeptide	MVSTLGHFDVCTSLTLSIL
285	UP000000539_9031	Gallus gallus	Chicken	A0A3Q3AJH0	23	57	Peptide	QSKKCCGRCSSRMCTKREKEEHTEDCRGSFCCLTH
286	UP000000539_9031	Gallus gallus	Chicken	A0A3Q3ALF0	1	14	Propeptide	MCGNNMSVPLLADA
287	UP000000539_9031	Gallus gallus	Chicken	A0A3Q3ALS7	433	452	Propeptide	SIDPEMPTSTSDGWRCVELQ
288	UP000000539_9031	Gallus gallus	Chicken	A0A3Q3AMC6	343	367	Propeptide	LIAPFQYLKGAYTEGRVGLFSLVTG
289	UP000000539_9031	Gallus gallus	Chicken	A0A3Q3AMX2	246	250	Propeptide	MVLFI
290	UP000000539_9031	Gallus gallus	Chicken	A0A3Q3ANN2	43	77	Propeptide	SSNGKLSSFGSAQEGLLGRREGAGGSGDISPIFWI
291	UP000000539_9031	Gallus gallus	Chicken	A0A3Q3APM5	487	514	Propeptide	QGCPRAPPSFPLLLLLLLCGLCALRLQL
292	UP000000539_9031	Gallus gallus	Chicken	A0A3Q3ATZ6	303	330	Propeptide	TIGTGFTQAKEHVRRNRQSRTFLVENVI
293	UP000000539_9031	Gallus gallus	Chicken	A0A3Q3AUN0	1	26	Propeptide	MTTNMAERSRTAETGSVIGGDEIIAG
294	UP000000539_9031	Gallus gallus	Chicken	A0A3Q3AUX4	150	171	Propeptide	SAPPGHPGILPLLALVLLGAWA
295	UP000000539_9031	Gallus gallus	Chicken	A0A3Q3AV08	2132	2158	Propeptide	SADSRAQASLLVAAQLWLWAALQDPTS
296	UP000000539_9031	Gallus gallus	Chicken	A0A3Q3AZG4	158	206	Peptide	TVVFTPCHSSCNRTANPVWPRANVYSTSAVCLFLGIMSWKKSNRKTNSI
297	UP000000539_9031	Gallus gallus	Chicken	A0A3Q3B1G2	61	76	Propeptide	TEPSTLNKTSQRRHPR
298	UP000000539_9031	Gallus gallus	Chicken	A0A3Q3B1S3	1	24	Propeptide	ISRRRDSTSLGNADPPDPHPHAAT
299	UP000000539_9031	Gallus gallus	Chicken	A0A3Q3B225	98	127	Peptide	SFPGFGSPIDRISATSVDAKGKQRKVVELP
300	UP000000539_9031	Gallus gallus	Chicken	A0A3Q3B225	130	147	Peptide	RFGVPLDRIGVSRLGNTK
301	UP000000539_9031	Gallus gallus	Chicken	A0A3Q3B2H5	100	104	Peptide	RCFPC
302	UP000000539_9031	Gallus gallus	Chicken	A0A3S5ZPG3	415	437	Propeptide	GAWRRGSCAWLLALPLAQLARQF
303	UP000000539_9031	Gallus gallus	Chicken	A0A3S5ZPQ6	1	26	Propeptide	MDGSMDGLDLSSGILIEFADNGSEEI
304	UP000000539_9031	Gallus gallus	Chicken	A0A3S5ZPS8	26	37	Peptide	LSIRTPGARPMH
305	UP000000539_9031	Gallus gallus	Chicken	A0A3S5ZPS8	40	70	Peptide	YSEATLASDYSRTMDNMLKKNFVEWLLARRE
306	UP000000539_9031	Gallus gallus	Chicken	A0A452J810	1	39	Peptide	AEESVSDDDKRRNYGGVYVGLPSDAAAMVSGQTKAAPKD
307	UP000000539_9031	Gallus gallus	Chicken	A0MAR6	88	101	Peptide	APCKNFFWKTFTSC
308	UP000000539_9031	Gallus gallus	Chicken	A0ZPS0	1	26	Propeptide	MEIVDASFLENSTNITALLCDILLEN
309	UP000000539_9031	Gallus gallus	Chicken	A2BDG0	94	117	Propeptide	VAPGWVEWGWAMPWLCPLAAILHH
310	UP000000539_9031	Gallus gallus	Chicken	A2JDL7	17	25	Propeptide	FPGGADDDK
311	UP000000539_9031	Gallus gallus	Chicken	A9CDT5	102	123	Peptide	AVPRGCFGLKMDRIGAFSGLGC
312	UP000000539_9031	Gallus gallus	Chicken	A9CDT6	109	130	Peptide	GLSRSCFGVKLDRIGSMSGLGC
313	UP000000539_9031	Gallus gallus	Chicken	B0FMV4	1	24	Propeptide	MDIPTDLVPSSMMSQPEVIESTAM
314	UP000000539_9031	Gallus gallus	Chicken	B0FYW9	82	113	Peptide	CASLSTCVLGKLSQELHKLQTYPRTDVGAGTP
315	UP000000539_9031	Gallus gallus	Chicken	B0FYW9	118	138	Propeptide	NVLNDLDHERYANYGETLGNN
316	UP000000539_9031	Gallus gallus	Chicken	B1AC67	28	60	Peptide	ALVPAGDGDGYGVKLCGREFIRAVIFTCGGSRW
317	UP000000539_9031	Gallus gallus	Chicken	B1AC67	168	192	Peptide	ESLGLAGMCCKWGCTKAEISTICRV
318	UP000000539_9031	Gallus gallus	Chicken	B1NWL3	1	19	Propeptide	MEPSGDGANASTYGLVLQS
319	UP000000539_9031	Gallus gallus	Chicken	B2ZE94	1	26	Propeptide	MEPGEPLNRSQEGAEAPRGEFNASGL
320	UP000000539_9031	Gallus gallus	Chicken	B9TY09	20	24	Propeptide	APSER
321	UP000000539_9031	Gallus gallus	Chicken	C0J3M5	24	44	Peptide	VAPRDTGDALRWPSHRAPSNT
322	UP000000539_9031	Gallus gallus	Chicken	C0J3M5	47	81	Peptide	HSEGTFTSDFTRYLDKMKAKDFVHWLINTKRYRYN
323	UP000000539_9031	Gallus gallus	Chicken	C3V8R3	24	30	Propeptide	LVLSAKE
324	UP000000539_9031	Gallus gallus	Chicken	C3V8R3	33	43	Peptide	GWTLNSAGYLL
325	UP000000539_9031	Gallus gallus	Chicken	D0E2W5	1	14	Propeptide	MDVFRALGNESLLS
326	UP000000539_9031	Gallus gallus	Chicken	D5GR58	23	63	Peptide	LVLKYCPKIGYCSNTCSKTQIWATSHGCKMYCCLPASWKWK
327	UP000000539_9031	Gallus gallus	Chicken	D5M8S4	1	9	Propeptide	MDSHQAEVQ
328	UP000000539_9031	Gallus gallus	Chicken	D6NKG6	24	31	Propeptide	EAHVRNRR
329	UP000000539_9031	Gallus gallus	Chicken	D7UT09	67	80	Propeptide	SRQSRPFKHQIDNR
330	UP000000539_9031	Gallus gallus	Chicken	D7UT09	81	100	Peptide	SPEIDPFWYVGRGVRPIGRF
331	UP000000539_9031	Gallus gallus	Chicken	D7UT09	104	139	Propeptide	QLRGGRGRLRPMSRHLDFILNTLWKQEVLDAEDSDY
332	UP000000539_9031	Gallus gallus	Chicken	E1BQ99	1	15	Propeptide	MAVPIAVLDCDLLLY
333	UP000000539_9031	Gallus gallus	Chicken	E1BR96	1	24	Propeptide	MEGGNSPNMQLQQIPLATAAVSVQ
334	UP000000539_9031	Gallus gallus	Chicken	E1BRC3	83	92	Peptide	GLCDCFPAMH
335	UP000000539_9031	Gallus gallus	Chicken	E1BRJ4	1	28	Propeptide	MEALAAELGAVTAERAAAPVSAVEEKWR
336	UP000000539_9031	Gallus gallus	Chicken	E1BRK8	146	162	Peptide	YGGFIGVRKSARKWNNQ
337	UP000000539_9031	Gallus gallus	Chicken	E1BRK8	165	194	Peptide	FSEFLKQYLGMSPRSSEYDMAGDLSEHNEI
338	UP000000539_9031	Gallus gallus	Chicken	E1BRP1	1	12	Propeptide	MEAELLSELTAL
339	UP000000539_9031	Gallus gallus	Chicken	E1BRR5	1	26	Propeptide	MLNLSSAPRLQQGLQTAGTTGGLQNL
340	UP000000539_9031	Gallus gallus	Chicken	E1BRV2	1	9	Propeptide	MVLLSVPLW
341	UP000000539_9031	Gallus gallus	Chicken	E1BSC8	347	355	Propeptide	PPVNSNSVN
342	UP000000539_9031	Gallus gallus	Chicken	E1BSH9	1	10	Propeptide	MLPIAKSLKQ
343	UP000000539_9031	Gallus gallus	Chicken	E1BSN2	1	24	Propeptide	MQSYLLSRHFNTKMLDNSTACPAV
344	UP000000539_9031	Gallus gallus	Chicken	E1BT64	77	90	Propeptide	VAQGAELRAALEPA
345	UP000000539_9031	Gallus gallus	Chicken	E1BT87	1	23	Propeptide	MGEGSLRKRKEQDNRKEDGQSIQ
346	UP000000539_9031	Gallus gallus	Chicken	E1BT96	16	39	Propeptide	KPLIGPSYFTLKNMMLQDMEEEDE
347	UP000000539_9031	Gallus gallus	Chicken	E1BTE6	21	35	Propeptide	SPILTEKEAKQILRT
348	UP000000539_9031	Gallus gallus	Chicken	E1BTI7	20	49	Propeptide	AKRLDARRNLTKELYSLEDSGSAKWNRLKR
349	UP000000539_9031	Gallus gallus	Chicken	E1BTM0	17	47	Propeptide	QPDSELMARYLEEKLMADYSVVEQVVRRVPR
350	UP000000539_9031	Gallus gallus	Chicken	E1BTT8	1	14	Propeptide	MSLKDHLIHNVHKE
351	UP000000539_9031	Gallus gallus	Chicken	E1BTX6	1	25	Propeptide	MVGREKELKIRFVPGRCELVEEDIE
352	UP000000539_9031	Gallus gallus	Chicken	E1BTY2	1	9	Propeptide	MSRLEAKKP
353	UP000000539_9031	Gallus gallus	Chicken	E1BU09	1	31	Propeptide	MAGSCGAGQAAARRGQAAPGLRSSRDGAEGQ
354	UP000000539_9031	Gallus gallus	Chicken	E1BU35	134	162	Propeptide	WGNSFGSIEYECKPNETRSLMWINKETFH
355	UP000000539_9031	Gallus gallus	Chicken	E1BUF7	1	31	Propeptide	MDRQLNISCLGGATPDASNRSGSSRGLEGGR
356	UP000000539_9031	Gallus gallus	Chicken	E1BUS5	1	31	Propeptide	MSDWFPLLDTMVLDDLPNLGDTCASLYSLAM
357	UP000000539_9031	Gallus gallus	Chicken	E1BVF8	1	7	Propeptide	MSCFPEL
358	UP000000539_9031	Gallus gallus	Chicken	E1BVI5	1	25	Propeptide	MDTLCDEESSVNPTANPLIQINHER
359	UP000000539_9031	Gallus gallus	Chicken	E1BW76	1	10	Propeptide	MEGPLQTSIH
360	UP000000539_9031	Gallus gallus	Chicken	E1BWC4	24	46	Propeptide	HFLLPPAGERPALLGEQRGPAER
361	UP000000539_9031	Gallus gallus	Chicken	E1BWL7	1	26	Propeptide	MRHRRNGNFESSRLLNSSISRSIDVS
362	UP000000539_9031	Gallus gallus	Chicken	E1BWV0	1	28	Propeptide	MVGPGGGVPLENANPLIYRRSGERPVTA
363	UP000000539_9031	Gallus gallus	Chicken	E1BWZ1	19	36	Propeptide	FTAPHTLKSEEGLCRKQR
364	UP000000539_9031	Gallus gallus	Chicken	E1BX29	1	20	Propeptide	MAWIGNSSWFNHLALQEHFR
365	UP000000539_9031	Gallus gallus	Chicken	E1BX58	46	88	Propeptide	GDPAGVAVQESQEDTTSPGLREVSASALHSPAFPPRPPARRKR
366	UP000000539_9031	Gallus gallus	Chicken	E1BX72	1	24	Propeptide	MVMAEAQQALNSGKMLMDKNESWL
367	UP000000539_9031	Gallus gallus	Chicken	E1BXA7	1	28	Propeptide	MSYGNMEEVRKEEVEDNTDIIMEGALIA
368	UP000000539_9031	Gallus gallus	Chicken	E1BXB8	1	14	Propeptide	MAHGIPSQGKVTIT
369	UP000000539_9031	Gallus gallus	Chicken	E1BXG0	1	6	Propeptide	MAVLAA
370	UP000000539_9031	Gallus gallus	Chicken	E1BY22	1	35	Propeptide	MLRAKHALLYLQSCRCICPAQLPACRLTWRSLHRQ
371	UP000000539_9031	Gallus gallus	Chicken	E1BYD3	145	163	Peptide	DFDMLRCMLGRVYRPCWQV
372	UP000000539_9031	Gallus gallus	Chicken	E1BYN9	1	28	Propeptide	MPRKLLLPYKSVFPPFRAPKGLHDAVAM
373	UP000000539_9031	Gallus gallus	Chicken	E1BYR3	1	29	Propeptide	MSLTDELESHFSVTPSMVTDTNESSLFRI
374	UP000000539_9031	Gallus gallus	Chicken	E1BZI5	6970	6982	Peptide	YPMLRYTNGPPPT
375	UP000000539_9031	Gallus gallus	Chicken	E1BZW7	24	54	Propeptide	RPPPGRLPAGPRQRRWDAALFARSVARLPAE
376	UP000000539_9031	Gallus gallus	Chicken	E1BZY5	1	18	Propeptide	MIRALHRGTLTQNMVTDR
377	UP000000539_9031	Gallus gallus	Chicken	E1C004	290	316	Propeptide	SASSLLPPAKVLLLALILPYLLNSLFQ
378	UP000000539_9031	Gallus gallus	Chicken	E1C027	878	886	Propeptide	VAWLMVYND
379	UP000000539_9031	Gallus gallus	Chicken	E1C041	423	443	Propeptide	AAVKPTLHILVLVIVTISILK
380	UP000000539_9031	Gallus gallus	Chicken	E1C0F3	1	5	Propeptide	MTSRK
381	UP000000539_9031	Gallus gallus	Chicken	E1C0U5	498	520	Propeptide	AAPSTHLTPLALLLPALLLSLFH
382	UP000000539_9031	Gallus gallus	Chicken	E1C0V9	1	31	Propeptide	MDAPVQIFREELDSTCMPGPCRPSSTSSSWP
383	UP000000539_9031	Gallus gallus	Chicken	E1C0W9	1	26	Propeptide	MGGHSRPLLEISAISPSLQLIEKRMC
384	UP000000539_9031	Gallus gallus	Chicken	E1C0W9	662	684	Propeptide	EEERKKLQEEIINSVKGCGNCSC
385	UP000000539_9031	Gallus gallus	Chicken	E1C1E9	1	23	Propeptide	MAPTLNVKEDSGNRSSWNTLLPD
386	UP000000539_9031	Gallus gallus	Chicken	E1C1H3	127	142	Propeptide	CCSLTLGKTMECHHKT
387	UP000000539_9031	Gallus gallus	Chicken	E1C1K8	412	434	Propeptide	KASICAICLFYAVMLNAVAAFIG
388	UP000000539_9031	Gallus gallus	Chicken	E1C1R3	47	69	Propeptide	RYLEVRDAGEDEPFLLLSEDLKR
389	UP000000539_9031	Gallus gallus	Chicken	E1C1Y0	1	9	Propeptide	MDGDRVEID
390	UP000000539_9031	Gallus gallus	Chicken	E1C202	21	28	Propeptide	KSHSLHTR
391	UP000000539_9031	Gallus gallus	Chicken	E1C209	36	44	Propeptide	QGTHMRYKR
392	UP000000539_9031	Gallus gallus	Chicken	E1C235	26	54	Propeptide	QPQQTLEAEPRENVVPVPGRRSSAQRVKR
393	UP000000539_9031	Gallus gallus	Chicken	E1C264	20	54	Propeptide	IHMMLSPKRTNKHSHSERITRLSENDGKTLHRTKR
394	UP000000539_9031	Gallus gallus	Chicken	E1C2D4	1	26	Propeptide	MCFSPILEGNMQFESNFTVRDAIDDI
395	UP000000539_9031	Gallus gallus	Chicken	E1C2K8	23	45	Propeptide	VISDVKPCSSKGTRNVGAVEEPL
396	UP000000539_9031	Gallus gallus	Chicken	E1C2T7	1	15	Propeptide	MSAKEGSKVLLLPPH
397	UP000000539_9031	Gallus gallus	Chicken	E1C327	1	26	Propeptide	MENTSLPEPNSSCVAGHTDCTRRGDV
398	UP000000539_9031	Gallus gallus	Chicken	E1C3A7	27	52	Propeptide	MHTATESPGLGQPGDPTLLASGRVKR
399	UP000000539_9031	Gallus gallus	Chicken	E1C3X5	97	101	Peptide	RCFPC
400	UP000000539_9031	Gallus gallus	Chicken	E1C482	25	40	Propeptide	QPPLQSHLGTAAHLRT
401	UP000000539_9031	Gallus gallus	Chicken	E1C482	43	63	Peptide	CSCNSWLDKECIYFCHLDIIW
402	UP000000539_9031	Gallus gallus	Chicken	E1C486	30	66	Propeptide	ETPSQSRGVLYEVVQSFPGVEENVQVDARVNSHRWRR
403	UP000000539_9031	Gallus gallus	Chicken	E1C493	1	8	Propeptide	MGANESLP
404	UP000000539_9031	Gallus gallus	Chicken	E1C4K9	1	10	Propeptide	MMKLKSNQTR
405	UP000000539_9031	Gallus gallus	Chicken	E1C574	1	10	Propeptide	MALHSPSKGT
406	UP000000539_9031	Gallus gallus	Chicken	E1C5B2	1	9	Propeptide	MSLSVRSEL
407	UP000000539_9031	Gallus gallus	Chicken	E1C5V0	1	9	Propeptide	MRSEAVPQP
408	UP000000539_9031	Gallus gallus	Chicken	E1C5V6	1	25	Propeptide	MALLDTTKDTQGSGLASVNPDLASE
409	UP000000539_9031	Gallus gallus	Chicken	E1C602	100	104	Peptide	RCFPC
410	UP000000539_9031	Gallus gallus	Chicken	E1C652	100	104	Peptide	YGGFM
411	UP000000539_9031	Gallus gallus	Chicken	E1C652	107	111	Peptide	YGGFM
412	UP000000539_9031	Gallus gallus	Chicken	E1C652	114	133	Peptide	MDELYHPESEDEANGGEILA
413	UP000000539_9031	Gallus gallus	Chicken	E1C652	136	140	Peptide	YGGFM
414	UP000000539_9031	Gallus gallus	Chicken	E1C652	185	192	Peptide	YGGFMRSV
415	UP000000539_9031	Gallus gallus	Chicken	E1C652	195	206	Propeptide	SPELEDEAKELQ
416	UP000000539_9031	Gallus gallus	Chicken	E1C652	209	213	Peptide	YGGFM
417	UP000000539_9031	Gallus gallus	Chicken	E1C652	219	226	Propeptide	PEWWLDYQ
418	UP000000539_9031	Gallus gallus	Chicken	E1C652	229	233	Peptide	YGGFL
419	UP000000539_9031	Gallus gallus	Chicken	E1C652	236	258	Propeptide	FADSILPSEEDGETYSKEVPEME
420	UP000000539_9031	Gallus gallus	Chicken	E1C652	261	267	Peptide	YGGFMRF
421	UP000000539_9031	Gallus gallus	Chicken	E1C699	362	391	Peptide	YNIYTFVDSLVVLSKFRQPQPSSGRPSPRH
422	UP000000539_9031	Gallus gallus	Chicken	E1C6J9	131	161	Propeptide	AGFSLLIQNTSWLLLLLLSLPLLQAVDFVSL
423	UP000000539_9031	Gallus gallus	Chicken	E1C6L4	25	42	Propeptide	ATFLSHQYASEFLARKRR
424	UP000000539_9031	Gallus gallus	Chicken	E1C6N0	1	5	Propeptide	MDRLL
425	UP000000539_9031	Gallus gallus	Chicken	E1C735	1	14	Propeptide	MNGPVDGLCDHTLD
426	UP000000539_9031	Gallus gallus	Chicken	E1C7C1	30	48	Propeptide	FSSGTESLGPISTSSRQAR
427	UP000000539_9031	Gallus gallus	Chicken	E1C7F2	20	28	Peptide	CYIQNCPIG
428	UP000000539_9031	Gallus gallus	Chicken	E1C7I8	1	42	Propeptide	MLLTSCCVLTRPFSLFPREDDEAVEMLPYVIATLGSAGSTCK
429	UP000000539_9031	Gallus gallus	Chicken	E1C7K2	105	134	Propeptide	ASEPLRACPVLRLPAGLTLLWAAALLCVAL
430	UP000000539_9031	Gallus gallus	Chicken	E1C7X8	1	14	Propeptide	MSSHTSKKEKRFLF
431	UP000000539_9031	Gallus gallus	Chicken	E1C821	242	262	Propeptide	VSSSLPACHWMLLLPMCLLTI
432	UP000000539_9031	Gallus gallus	Chicken	E1C874	1	24	Propeptide	MSEIDYEKLAEIELQKDEAEDTQS
433	UP000000539_9031	Gallus gallus	Chicken	E1C897	17	64	Propeptide	LQRVSLVRFKSIKTQLKEKGELEEFWRNHHPDIFARRHLYCFPPDLTL
434	UP000000539_9031	Gallus gallus	Chicken	E1C8F4	1	5	Propeptide	MGNLL
435	UP000000539_9031	Gallus gallus	Chicken	E1C8G0	165	186	Propeptide	STPGLSGRAVLTAVCLLLGLMA
436	UP000000539_9031	Gallus gallus	Chicken	E1C8I6	949	955	Peptide	YNGPPPT
437	UP000000539_9031	Gallus gallus	Chicken	E1C8J9	1	14	Propeptide	MDYRSKLMASVTDA
438	UP000000539_9031	Gallus gallus	Chicken	E1C8V5	1	35	Propeptide	MFSCFVWLSLPCFVNTFPTSGKLPLNRSLEEVLEI
439	UP000000539_9031	Gallus gallus	Chicken	E1C958	18	25	Propeptide	FPLEEPED
440	UP000000539_9031	Gallus gallus	Chicken	E5G6H7	291	316	Propeptide	SDRGGSWNKLMFVSFVGFLFRSVLVY
441	UP000000539_9031	Gallus gallus	Chicken	E6Y2E2	21	50	Propeptide	EKDPKEPSGSPSAASITVEKEVANAFVKRQ
442	UP000000539_9031	Gallus gallus	Chicken	E7FKE5	1	28	Propeptide	MHPNATAPAVPGGSQHLHPNASNRSDLL
443	UP000000539_9031	Gallus gallus	Chicken	F1N876	1	15	Propeptide	MSVRETFNPESYELD
444	UP000000539_9031	Gallus gallus	Chicken	F1N8R0	1	24	Propeptide	MMVMTDVTAAPRLGSAATTPAVAP
445	UP000000539_9031	Gallus gallus	Chicken	F1N8Z4	1	7	Propeptide	MKIEEVK
446	UP000000539_9031	Gallus gallus	Chicken	F1N916	20	53	Propeptide	AGPAPPSIRLPLRGGAAPPPGPRARRAPEEAERR
447	UP000000539_9031	Gallus gallus	Chicken	F1N989	1	37	Propeptide	MSTLSSTGILLSLTTVSVTLDFSLHGGLMAWSLSTNL
448	UP000000539_9031	Gallus gallus	Chicken	F1N9C4	434	459	Propeptide	STSAIGSVCLLLLSLLFGICGSQQTL
449	UP000000539_9031	Gallus gallus	Chicken	F1N9G4	18	22	Propeptide	AISPR
450	UP000000539_9031	Gallus gallus	Chicken	F1N9M8	380	405	Propeptide	LCTLWSPLCRGFPLPFLSSLPLQSEL
451	UP000000539_9031	Gallus gallus	Chicken	F1N9P3	16	25	Propeptide	FPISDEDDDK
452	UP000000539_9031	Gallus gallus	Chicken	F1N9P4	16	25	Propeptide	FPISDEDDDK
453	UP000000539_9031	Gallus gallus	Chicken	F1N9S7	2	22	Peptide	AMVSEFLKQAWFMDNQEQECI
454	UP000000539_9031	Gallus gallus	Chicken	F1N9X0	245	274	Propeptide	RAACAVPRLTLLLALVLLTAGWGSYGRGSL
455	UP000000539_9031	Gallus gallus	Chicken	F1NA23	160	182	Propeptide	AQNSTGLGFGGITTLEDNSTNEE
456	UP000000539_9031	Gallus gallus	Chicken	F1NAA5	1	16	Propeptide	MCERGTGGDVNSNVLI
457	UP000000539_9031	Gallus gallus	Chicken	F1NAI5	295	322	Propeptide	ATASCGCPRCPLALLLLLPLLGPLSSPP
458	UP000000539_9031	Gallus gallus	Chicken	F1NB07	275	302	Propeptide	AERSSPMEPPHLWGLLLAAAALAALGEP
459	UP000000539_9031	Gallus gallus	Chicken	F1NBR3	583	614	Propeptide	SSSCLPCSLSLTLLFVVYVASSTIGNFGPVVQ
460	UP000000539_9031	Gallus gallus	Chicken	F1NBS2	1	16	Propeptide	MAPINSLHNFSTSEAR
461	UP000000539_9031	Gallus gallus	Chicken	F1NC23	1	24	Propeptide	MQSNYSMGITTRETLQILYTAQAN
462	UP000000539_9031	Gallus gallus	Chicken	F1NCB0	1	28	Propeptide	MYDADEDMQYDEDDDEITPDLWQEACWI
463	UP000000539_9031	Gallus gallus	Chicken	F1NCP5	1	11	Propeptide	MVMAEGTAVLR
464	UP000000539_9031	Gallus gallus	Chicken	F1NCR3	1	31	Propeptide	MRNAAASALRQSCGVVLPSAAGEIKKHLKMT
465	UP000000539_9031	Gallus gallus	Chicken	F1NCR4	1	28	Propeptide	MDTLCSSLLVADETGEGKRILESNHGAL
466	UP000000539_9031	Gallus gallus	Chicken	F1ND19	1	5	Propeptide	MAKRL
467	UP000000539_9031	Gallus gallus	Chicken	F1NDY4	1	24	Propeptide	MSCDSSLISVTPGEDLEGGSFSEE
468	UP000000539_9031	Gallus gallus	Chicken	F1NE57	21	42	Propeptide	KTQEFEDNDEEREQEFIYMNRY
469	UP000000539_9031	Gallus gallus	Chicken	F1NEH2	149	173	Peptide	YKVDEDLQGAGGIQSRGYFFFRPRN
470	UP000000539_9031	Gallus gallus	Chicken	F1NEH2	177	181	Propeptide	SVDFR
471	UP000000539_9031	Gallus gallus	Chicken	F1NEL6	204	217	Propeptide	DSKDETTVNQTEVD
472	UP000000539_9031	Gallus gallus	Chicken	F1NEY2	1	21	Propeptide	MSGMASDCNSSSQEEYLPHYM
473	UP000000539_9031	Gallus gallus	Chicken	F1NF65	1	9	Propeptide	MFSPSQEEH
[truncated: 59,259 more rows]

## Sheet: UniProt Annotations
This data refers to the UniProt columns in Table 3. "Predicted by DeepPeptide" and "DeepPeptide predicted coordinates" indicate if and how a peptide matches a prediction made by DeepPeptide on the same data.
Proteome	UniProt ID	Peptide start	Peptide end	Type	Length	Predicted by DeepPeptide	DeepPeptide predicted coordinates
UP000000437_7955	Q1JPW9	108	132	Propeptide	25	TRUE	106_132
UP000000437_7955	Q6DGP8	113	142	Propeptide	30	TRUE	116_142
UP000000437_7955	Q803Y4	84	90	Propeptide	7	TRUE	84_90
UP000000437_7955	A0A077DF94	31	44	Peptide	14	FALSE
UP000000437_7955	A0A077DF94	23	30	Propeptide	8	FALSE
UP000000437_7955	A0A077DF94	45	70	Propeptide	26	TRUE	48_70
UP000000437_7955	A0A1L2F565	25	29	Propeptide	5	TRUE	25_29
UP000000437_7955	Q9I8P2	29	64	Peptide	36	TRUE	29_64
UP000000437_7955	Q9I8P2	68	97	Propeptide	30	TRUE	68_97
UP000000437_7955	P0DPQ9	99	125	Propeptide	27	TRUE	99_125
UP000000437_7955	Q7ZW34	1036	1056	Propeptide	21	FALSE
UP000000437_7955	P79727	175	195	Propeptide	21	TRUE	172_195
UP000000437_7955	A0A0R4IKU3	932	955	Propeptide	24	TRUE	932_955
UP000000437_7955	Q5BKW7	416	438	Propeptide	23	TRUE	415_438
UP000000437_7955	Q7ZZY8	114	125	Peptide	12	TRUE	114_125
UP000000437_7955	Q566V9	29	66	Propeptide	38	TRUE	28_66
UP000000437_7955	Q566V9	127	142	Propeptide	16	FALSE
UP000000437_7955	Q8QGA2	119	157	Peptide	39	TRUE	119_155
UP000000437_7955	F1R4U0	1	20	Propeptide	20	TRUE	1_20
UP000000437_7955	Q6NWB6	28	61	Propeptide	34	TRUE	27_61
UP000000437_7955	P61516	67	91	Peptide	25	TRUE	67_91
UP000000437_7955	P61516	25	64	Propeptide	40	TRUE	25_66
UP000000437_7955	P0CAX4	19	68	Propeptide	50	FALSE
UP000000437_7955	H2EQR6	19	38	Propeptide	20	FALSE
UP000000437_7955	A5HAK0	23	55	Peptide	33	FALSE
UP000000437_7955	O42364	19	24	Propeptide	6	FALSE
UP000000437_7955	B8JLQ9	340	363	Propeptide	24	TRUE	340_363
UP000000437_7955	Q66IA6	150	174	Propeptide	25	TRUE	149_174
UP000000437_7955	Q9I8P3	29	64	Peptide	36	TRUE	29_64
UP000000437_7955	Q9I8P3	68	96	Peptide	29	TRUE	68_96
UP000000437_7955	A0JMK6	181	211	Peptide	31	FALSE
UP000000437_7955	C0HM54	193	226	Peptide	34	FALSE
UP000000437_7955	O73727	22	51	Peptide	30	TRUE	22_51
UP000000437_7955	O73727	88	108	Peptide	21	TRUE	88_108
UP000000437_7955	O73727	54	84	Propeptide	31	TRUE	54_85
UP000000437_7955	Q504J1	301	316	Propeptide	16	FALSE
UP000000437_7955	P79728	205	228	Propeptide	24	TRUE	204_228
UP000000437_7955	E7EZ53	33	61	Peptide	29	TRUE	33_61
UP000000437_7955	E7EZ53	20	30	Propeptide	11	FALSE
UP000000437_7955	Q9I9L7	275	296	Propeptide	22	FALSE
UP000000437_7955	Q8AXZ4	1011	1032	Propeptide	22	TRUE	1011_1032
UP000000437_7955	Q1LW01	20	64	Propeptide	45	TRUE	20_65
UP000000437_7955	F1QQI2	36	49	Peptide	14	TRUE	36_49
UP000000437_7955	F1QQI2	27	35	Propeptide	9	TRUE	27_33
UP000000437_7955	Q7T141	22	62	Propeptide	41	TRUE	24_62
UP000000539_9031	P28673	29	64	Peptide	36	TRUE	29_64
UP000000539_9031	P28673	68	97	Peptide	30	TRUE	68_97
UP000000539_9031	Q804X6	20	39	Propeptide	20	TRUE	22_39
UP000000539_9031	Q804X6	186	235	Propeptide	50	FALSE
UP000000539_9031	Q6GXJ1	20	25	Propeptide	6	FALSE
UP000000539_9031	O13156	431	469	Propeptide	39	FALSE
UP000000539_9031	P30802	1	29	Peptide	29	TRUE	1_29
UP000000539_9031	P13724	1	13	Peptide	13	TRUE	1_13
UP000000539_9031	Q6QLR2	20	25	Propeptide	6	FALSE
UP000000539_9031	P14448	19	33	Peptide	15	FALSE
UP000000539_9031	P51641	335	362	Propeptide	28	FALSE
UP000000539_9031	Q92058	499	519	Propeptide	21	TRUE	498_519
UP000000539_9031	A0A1D5PUP4	937	963	Propeptide	27	TRUE	937_963
UP000000539_9031	P52804	204	228	Propeptide	25	TRUE	204_228
UP000000539_9031	Q2IAL7	123	154	Peptide	32	TRUE	125_154
UP000000539_9031	Q90627	16	25	Propeptide	10	TRUE	16_25
UP000000539_9031	Q6IV23	20	25	Propeptide	6	TRUE	21_26
UP000000539_9031	P00793	1	42	Propeptide	42	TRUE	1_42
UP000000539_9031	P18908	112	140	Peptide	29	TRUE	115_140
UP000000539_9031	Q90W79	1000	1027	Propeptide	28	TRUE	1000_1027
UP000000539_9031	P07660	82	113	Peptide	32	TRUE	82_113
UP000000539_9031	P07660	118	138	Propeptide	21	TRUE	118_138
UP000000539_9031	P28173	1	11	Propeptide	11	TRUE	1_11
UP000000539_9031	P28675	17	30	Propeptide	14	TRUE	17_30
UP000000539_9031	Q9W6V2	323	352	Propeptide	30	TRUE	323_352
UP000000539_9031	P68072	1	10	Peptide	10	TRUE	1_10
UP000000539_9031	O93319	23	53	Propeptide	31	TRUE	23_53
UP000000539_9031	P33150	694	712	Propeptide	19	TRUE	691_712
UP000000539_9031	P17251	145	176	Peptide	32	FALSE
UP000000539_9031	P17251	26	37	Propeptide	12	TRUE	26_35
UP000000539_9031	A2BDG0	105	117	Propeptide	13	FALSE
UP000000539_9031	P19596	1	15	Propeptide	15	TRUE	1_15
UP000000539_9031	P21805	1	22	Peptide	22	TRUE	1_22
UP000000539_9031	Q5F378	212	251	Peptide	40	FALSE
UP000000539_9031	P67970	25	54	Peptide	30	TRUE	25_54
UP000000539_9031	P67970	87	107	Peptide	21	TRUE	87_107
UP000000539_9031	P67970	57	84	Propeptide	28	TRUE	57_84
UP000000539_9031	P09859	21	38	Propeptide	18	FALSE
UP000000539_9031	P09859	97	105	Propeptide	9	TRUE	97_105
UP000000539_9031	P19850	1	11	Peptide	11	TRUE	1_11
UP000000539_9031	P01280	1	27	Peptide	27	FALSE
UP000000539_9031	O93512	404	431	Propeptide	28	TRUE	404_431
UP000000539_9031	P27177	249	273	Propeptide	25	TRUE	249_273
UP000000539_9031	P48800	1	12	Propeptide	12	FALSE
UP000000539_9031	Q9PU41	111	118	Peptide	8	TRUE	111_118
UP000000539_9031	Q9PU41	112	118	Peptide	7	TRUE	111_118
UP000000539_9031	Q9PU41	21	48	Propeptide	28	FALSE
UP000000539_9031	Q9PU41	122	130	Propeptide	9	TRUE	122_130
UP000000539_9031	Q9PRP6	1	22	Peptide	22	TRUE	1_22
UP000000539_9031	F1NV61	1	24	Propeptide	24	FALSE
UP000000539_9031	F1NV61	204	214	Propeptide	11	FALSE
UP000000539_9031	Q90986	99	126	Propeptide	28	TRUE	100_126
UP000000539_9031	P46157	26	65	Peptide	40	TRUE	27_65
UP000000539_9031	P46157	20	25	Propeptide	6	TRUE	21_26
UP000000539_9031	P83308	1	5	Peptide	5	TRUE	1_5
UP000000539_9031	Q90773	331	353	Propeptide	23	TRUE	331_353
UP000000539_9031	P24787	20	28	Peptide	9	TRUE	20_28
UP000000539_9031	Q98919	316	338	Propeptide	23	TRUE	316_338
UP000000539_9031	P79995	23	54	Propeptide	32	TRUE	23_54
UP000000539_9031	A0A1D5PPP7	1	35	Propeptide	35	FALSE
UP000000539_9031	A0A1D5PPP7	192	204	Propeptide	13	TRUE	191_204
UP000000539_9031	P10039	23	33	Propeptide	11	TRUE	23_33
UP000000539_9031	Q92178	2	19	Propeptide	18	FALSE
UP000000539_9031	P68259	23	52	Peptide	30	TRUE	23_52
UP000000539_9031	P68259	55	83	Peptide	29	TRUE	55_83
UP000000539_9031	P68259	112	148	Peptide	37	FALSE
UP000000539_9031	P68259	118	148	Peptide	31	TRUE	118_148
UP000000539_9031	P68259	118	147	Peptide	30	TRUE	118_148
UP000000539_9031	P68259	166	198	Peptide	33	FALSE
UP000000539_9031	P68259	86	109	Propeptide	24	FALSE
UP000000539_9031	P68259	151	163	Propeptide	13	TRUE	151_163
UP000000539_9031	P68259	199	206	Propeptide	8	FALSE
UP000000539_9031	P55806	21	31	Propeptide	11	FALSE
UP000000539_9031	P55806	267	312	Propeptide	46	TRUE	266_312
UP000000539_9031	Q98ST6	22	60	Propeptide	39	TRUE	22_60
UP000000539_9031	P67885	1	10	Peptide	10	TRUE	1_10
UP000000539_9031	P67885	1	8	Peptide	8	TRUE	1_10
UP000000539_9031	P67885	2	8	Peptide	7	TRUE	1_10
UP000000539_9031	Q2IAL6	123	151	Peptide	29	FALSE
UP000000539_9031	Q90763	28	47	Propeptide	20	TRUE	28_47
UP000000539_9031	Q8QFQ8	1	29	Propeptide	29	TRUE	1_27
UP000000539_9031	P01295	28	54	Peptide	27	TRUE	28_54
UP000000539_9031	P01295	45	54	Peptide	10	FALSE
UP000000539_9031	P14781	985	1010	Propeptide	26	TRUE	986_1010
UP000000539_9031	P18254	119	153	Propeptide	35	FALSE
UP000000539_9031	P25155	21	40	Propeptide	20	TRUE	21_40
UP000000539_9031	Q6QLQ5	123	148	Peptide	26	FALSE
UP000000539_9031	P48143	89	115	Peptide	27	FALSE
UP000000539_9031	P48143	129	156	Peptide	28	TRUE	129_156
UP000000539_9031	P48143	119	126	Propeptide	8	FALSE
UP000000539_9031	P48143	160	200	Propeptide	41	FALSE
UP000000539_9031	P15743	26	31	Propeptide	6	TRUE	26_30
UP000000539_9031	P41534	83	128	Peptide	46	FALSE
UP000000539_9031	P41534	131	168	Peptide	38	FALSE
UP000000539_9031	P41534	131	157	Peptide	27	TRUE	131_157
UP000000539_9031	P50593	525	550	Propeptide	26	TRUE	525_550
UP000000539_9031	O13035	18	60	Propeptide	43	FALSE
UP000000539_9031	O13035	144	193	Propeptide	50	FALSE
UP000000539_9031	O13035	277	306	Propeptide	30	FALSE
UP000000539_9031	O13035	388	398	Propeptide	11	FALSE
UP000000539_9031	O13035	480	518	Propeptide	39	FALSE
UP000000539_9031	P46156	26	65	Peptide	40	TRUE	27_65
UP000000539_9031	P46156	20	25	Propeptide	6	TRUE	21_26
UP000000539_9031	Q05744	21	63	Propeptide	43	TRUE	21_62
UP000000539_9031	Q8AYD0	19	40	Propeptide	22	TRUE	18_40
UP000000539_9031	Q07212	130	160	Propeptide	31	TRUE	130_160
UP000000539_9031	Q6QLR1	20	25	Propeptide	6	FALSE
UP000000539_9031	Q90762	31	53	Propeptide	23	FALSE
UP000000539_9031	P34963	1	25	Peptide	25	TRUE	1_25
UP000000539_9031	P34963	17	25	Peptide	9	FALSE
UP000000539_9031	P33094	89	116	Peptide	28	FALSE
UP000000539_9031	P33094	103	116	Peptide	14	TRUE	103_116
UP000000539_9031	P19851	1	10	Peptide	10	TRUE	1_10
UP000000539_9031	P80389	1	39	Peptide	39	TRUE	1_39
UP000000539_9031	Q90628	16	25	Propeptide	10	TRUE	16_25
UP000000539_9031	Q8QGH3	36	58	Propeptide	23	TRUE	35_58
UP000000539_9031	P07354	1	9	Propeptide	9	FALSE
UP000000539_9031	P02822	21	48	Propeptide	28	TRUE	21_46
UP000000539_9031	P29203	1	37	Peptide	37	TRUE	1_37
UP000000539_9031	Q98892	315	337	Propeptide	23	TRUE	315_337
UP000000539_9031	P09572	1	5	Propeptide	5	FALSE
UP000000539_9031	P37042	24	33	Peptide	10	TRUE	24_33
UP000000539_9031	P68248	65	80	Propeptide	16	TRUE	65_80
UP000000539_9031	Q0WYX8	927	949	Propeptide	23	TRUE	927_949
UP000000539_9031	P46158	29	64	Peptide	36	TRUE	28_64
UP000000539_9031	P46158	23	28	Propeptide	6	TRUE	23_27
UP000000539_9031	Q6QLQ9	20	25	Propeptide	6	FALSE
UP000000539_9031	O13157	446	465	Propeptide	20	TRUE	443_465
UP000000539_9031	P54097	305	329	Propeptide	25	TRUE	305_329
UP000000539_9031	P19121	19	23	Propeptide	5	TRUE	19_26
UP000000539_9031	P55807	21	31	Propeptide	11	FALSE
UP000000539_9031	P55807	267	312	Propeptide	46	TRUE	267_312
UP000000539_9031	Q90629	17	25	Propeptide	9	TRUE	17_25
UP000000539_9031	P33145	1	6	Propeptide	6	TRUE	1_6
UP000000539_9031	P52802	176	200	Propeptide	25	TRUE	177_200
UP000000539_9031	Q6QLR3	20	25	Propeptide	6	FALSE
UP000000539_9031	P10286	80	116	Peptide	37	TRUE	80_116
UP000000539_9031	Q8JG54	405	432	Propeptide	28	TRUE	405_432
UP000000539_9031	P43031	17	60	Propeptide	44	FALSE
UP000000539_9031	Q6IV26	20	25	Propeptide	6	FALSE
UP000000559_237561	G1UBC2	633	653	Propeptide	21	TRUE	633_653
UP000000559_237561	Q59XA7	1226	1249	Propeptide	24	TRUE	1226_1249
UP000000559_237561	Q5AMJ5	117	139	Propeptide	23	TRUE	117_139
UP000000559_237561	Q5A6M0	82	111	Propeptide	30	FALSE
UP000000559_237561	Q5AD34	209	229	Propeptide	21	TRUE	209_229
UP000000559_237561	Q5A1B3	276	296	Propeptide	21	TRUE	276_296
UP000000559_237561	Q5A651	430	453	Propeptide	24	TRUE	430_453
UP000000559_237561	Q5AD78	432	452	Propeptide	21	TRUE	432_452
UP000000559_237561	Q5AD05	210	232	Propeptide	23	TRUE	210_232
UP000000559_237561	Q5A8I8	364	392	Propeptide	29	FALSE
UP000000559_237561	Q5AA09	111	131	Propeptide	21	TRUE	111_131
UP000000559_237561	Q5AFC2	315	342	Propeptide	28	FALSE
UP000000559_237561	Q5AK97	186	208	Propeptide	23	TRUE	184_208
UP000000559_237561	Q5A1A9	209	236	Propeptide	28	TRUE	208_236
UP000000559_237561	Q5A5U6	254	277	Propeptide	24	TRUE	254_277
UP000000559_237561	Q59V01	260	282	Propeptide	23	TRUE	261_282
UP000000559_237561	P0C075	117	135	Propeptide	19	TRUE	117_135
UP000000559_237561	Q5A8I6	203	223	Propeptide	21	TRUE	203_223
UP000000559_237561	A0A1D8PQ86	1868	1890	Propeptide	23	TRUE	1869_1890
UP000000559_237561	Q5A210	170	197	Propeptide	28	TRUE	170_197
UP000000559_237561	Q5AJY5	431	451	Propeptide	21	TRUE	430_451
UP000000559_237561	Q5ADQ7	402	430	Propeptide	29	TRUE	402_430
UP000000559_237561	Q59SU1	521	544	Propeptide	24	TRUE	521_544
UP000000559_237561	Q5A1E1	144	165	Propeptide	22	TRUE	144_165
UP000000559_237561	Q59KZ1	46	57	Propeptide	12	FALSE
UP000000559_237561	Q5A6U1	918	941	Propeptide	24	TRUE	918_941
UP000000559_237561	Q5A8A2	22	56	Propeptide	35	TRUE	22_56
UP000000559_237561	Q5A8T4	1239	1260	Propeptide	22	TRUE	1239_1260
UP000000559_237561	Q5AHE8	77	107	Propeptide	31	TRUE	77_107
UP000000559_237561	Q5AMF7	192	214	Propeptide	23	TRUE	190_214
UP000000559_237561	P43076	518	548	Propeptide	31	TRUE	518_548
UP000000559_237561	Q59Y31	512	533	Propeptide	22	TRUE	512_533
UP000000559_237561	Q5A029	918	941	Propeptide	24	TRUE	918_941
UP000000559_237561	Q5A5U9	272	293	Propeptide	22	TRUE	272_293
UP000000559_237561	Q5AJV5	1090	1114	Propeptide	25	TRUE	1089_1114
UP000000559_237561	Q59SG9	1383	1404	Propeptide	22	TRUE	1383_1404
UP000000559_237561	Q5A849	1196	1225	Propeptide	30	FALSE
UP000000559_237561	Q5ACN3	108	124	Propeptide	17	FALSE
UP000000559_237561	Q5AJK6	287	307	Propeptide	21	TRUE	287_307
UP000000559_237561	Q5AK54	480	504	Propeptide	25	TRUE	479_504
UP000000559_237561	Q59UP6	231	250	Propeptide	20	TRUE	231_250
UP000000559_237561	Q5AJC0	441	470	Propeptide	30	FALSE
UP000000559_237561	A0A1D8PQB9	2079	2100	Propeptide	22	TRUE	2079_2100
UP000000559_237561	P46593	614	634	Propeptide	21	TRUE	614_634
UP000000559_237561	Q5ACL7	101	132	Propeptide	32	TRUE	103_132
UP000000559_237561	O13318	516	544	Propeptide	29	TRUE	516_544
UP000000559_237561	P0CY27	19	50	Propeptide	32	TRUE	19_50
UP000000559_237561	Q59MD0	287	309	Propeptide	23	TRUE	287_309
UP000000559_237561	Q59XL0	1063	1085	Propeptide	23	TRUE	1063_1085
UP000000559_237561	Q5AF41	195	213	Propeptide	19	TRUE	194_213
UP000000559_237561	Q5ACP5	287	315	Propeptide	29	FALSE
UP000000559_237561	Q5A4X8	106	131	Propeptide	26	TRUE	109_131
UP000000559_237561	P0CU38	2508	2530	Propeptide	23	TRUE	2509_2530
UP000000559_237561	Q5A2Z7	1346	1366	Propeptide	21	TRUE	1344_1366
UP000000559_237561	P29717	22	38	Propeptide	17	TRUE	22_38
UP000000559_237561	Q59N10	257	281	Propeptide	25	TRUE	259_281
UP000000559_237561	Q5A8T7	1327	1347	Propeptide	21	TRUE	1325_1347
UP000000559_237561	Q59L86	846	872	Propeptide	27	FALSE
UP000000559_237561	Q5AA33	442	463	Propeptide	22	FALSE
UP000000559_237561	Q5ACZ2	430	451	Propeptide	22	TRUE	431_451
UP000000559_237561	P0DJ06	19	56	Propeptide	38	TRUE	19_56
UP000000559_237561	Q59L72	362	384	Propeptide	23	TRUE	362_384
UP000000559_237561	Q5A343	434	456	Propeptide	23	TRUE	434_456
UP000000559_237561	Q5ABW2	720	741	Propeptide	22	TRUE	720_741
UP000000559_237561	Q5AD23	468	485	Propeptide	18	FALSE
UP000000559_237561	Q5AGC4	391	413	Propeptide	23	TRUE	391_413
UP000000559_237561	Q5APJ9	195	219	Propeptide	25	TRUE	195_219
UP000000559_237561	G1UB63	990	1018	Propeptide	29	FALSE
UP000000559_237561	Q59VW6	623	641	Propeptide	19	FALSE
UP000000559_237561	Q5A5K7	198	226	Propeptide	29	FALSE
UP000000559_237561	Q59QA5	708	734	Propeptide	27	TRUE	708_734
UP000000559_237561	Q59V02	141	169	Propeptide	29	FALSE
UP000000559_237561	Q5A312	1549	1568	Propeptide	20	TRUE	1548_1568
UP000000559_237561	Q5AFN8	216	234	Propeptide	19	TRUE	216_234
UP000000559_237561	Q59TP1	697	721	Propeptide	25	FALSE
UP000000559_237561	Q5AL03	896	919	Propeptide	24	TRUE	896_919
UP000000559_237561	Q5AFA2	431	453	Propeptide	23	TRUE	431_453
UP000000559_237561	Q59UT4	222	241	Propeptide	20	TRUE	222_241
UP000000559_237561	Q59XB0	691	714	Propeptide	24	TRUE	691_714
UP000000559_237561	Q5A1B2	201	227	Propeptide	27	FALSE
UP000000559_237561	Q5AHA4	534	557	Propeptide	24	TRUE	534_557
UP000000559_237561	Q5AIA1	457	479	Propeptide	23	TRUE	457_479
UP000000559_237561	Q5AG46	220	240	Propeptide	21	TRUE	220_240
UP000000559_237561	P0CY29	19	58	Propeptide	40	TRUE	19_58
UP000000559_237561	Q5A6M2	144	168	Propeptide	25	FALSE
UP000000559_237561	Q5AHC0	220	246	Propeptide	27	TRUE	220_246
UP000000559_237561	Q59PF9	888	908	Propeptide	21	TRUE	888_908
UP000000559_237561	Q59UT5	195	219	Propeptide	25	TRUE	198_219
UP000000559_237561	Q59L12	1135	1155	Propeptide	21	TRUE	1134_1155
UP000000559_237561	Q5A1E0	1285	1308	Propeptide	24	TRUE	1285_1308
UP000000559_237561	Q5AD07	206	228	Propeptide	23	TRUE	206_228
UP000000559_237561	Q5AEG7	731	753	Propeptide	23	TRUE	731_753
UP000000559_237561	Q59L96	85	108	Propeptide	24	TRUE	85_108
UP000000559_237561	Q5AP52	232	250	Propeptide	19	FALSE
UP000000559_237561	Q59Y11	315	340	Propeptide	26	TRUE	315_340
UP000000559_237561	Q5ACV9	289	316	Propeptide	28	FALSE
UP000000559_237561	P40953	561	583	Propeptide	23	TRUE	561_583
UP000000559_237561	Q5A5U4	183	204	Propeptide	22	TRUE	183_204
UP000000559_237561	Q5AAL9	1503	1526	Propeptide	24	TRUE	1503_1526
UP000000559_237561	Q5AF39	93	113	Propeptide	21	TRUE	93_113
UP000000559_237561	Q5A5M7	1539	1562	Propeptide	24	TRUE	1539_1562
UP000000561_237631	P31962	1	37	Peptide	37	TRUE	1_37
UP000000561_237631	Q0H8Y6	1	6	Propeptide	6	TRUE	1_6
UP000000561_237631	Q99109	24	57	Peptide	34	FALSE
UP000000561_237631	Q99109	115	150	Peptide	36	FALSE
UP000000561_237631	Q99109	154	188	Peptide	35	FALSE
UP000000561_237631	Q99109	191	224	Peptide	34	FALSE
UP000000561_237631	Q99109	228	262	Peptide	35	FALSE
UP000000561_237631	Q99109	266	310	Peptide	45	FALSE
UP000000561_237631	Q99109	313	346	Peptide	34	FALSE
UP000000561_237631	Q99109	350	384	Peptide	35	FALSE
UP000000561_237631	Q99109	387	421	Peptide	35	TRUE	387_421
UP000000561_237631	Q4P580	22	54	Propeptide	33	TRUE	22_55
UP000000589_10090	P01942	96	104	Peptide	9	FALSE
UP000000589_10090	Q5RJH3	24	54	Propeptide	31	TRUE	26_54
UP000000589_10090	O35902	24	49	Propeptide	26	TRUE	24_49
UP000000589_10090	P18242	21	64	Propeptide	44	FALSE
UP000000589_10090	P24822	529	559	Propeptide	31	TRUE	529_559
UP000000589_10090	Q9WUU7	23	63	Propeptide	41	TRUE	26_63
UP000000589_10090	P09242	502	524	Propeptide	23	TRUE	502_524
UP000000589_10090	Q9D7Z7	226	256	Propeptide	31	TRUE	226_256
UP000000589_10090	Q9QYZ9	22	36	Propeptide	15	TRUE	22_36
UP000000589_10090	Q9QYZ9	282	310	Propeptide	29	FALSE
UP000000589_10090	P28654	17	30	Propeptide	14	TRUE	17_30
UP000000589_10090	O88634	17	59	Propeptide	43	FALSE
UP000000589_10090	P04925	231	254	Propeptide	24	TRUE	231_254
UP000000589_10090	P57774	29	64	Peptide	36	TRUE	29_64
UP000000589_10090	P57774	68	97	Peptide	30	TRUE	68_97
UP000000589_10090	P60761	55	78	Peptide	24	TRUE	55_78
UP000000589_10090	Q9R171	57	72	Peptide	16	FALSE
UP000000589_10090	Q9R171	58	72	Peptide	15	FALSE
UP000000589_10090	Q810H5	86	117	Propeptide	32	TRUE	86_117
UP000000589_10090	Q9ESY9	27	54	Propeptide	28	FALSE
UP000000589_10090	Q9ESY9	231	248	Propeptide	18	FALSE
UP000000589_10090	T1NXB5	55	103	Peptide	49	FALSE
UP000000589_10090	B1AVD1	651	674	Propeptide	24	TRUE	651_674
UP000000589_10090	Q91V13	23	36	Propeptide	14	TRUE	23_36
UP000000589_10090	Q9D3P9	142	147	Peptide	6	TRUE	142_147
UP000000589_10090	Q9D3P9	150	162	Peptide	13	TRUE	150_162
UP000000589_10090	Q9D3P9	165	169	Peptide	5	TRUE	165_169
UP000000589_10090	P56942	110	128	Peptide	19	FALSE
UP000000589_10090	P56942	131	143	Peptide	13	FALSE
UP000000589_10090	P56942	147	165	Peptide	19	TRUE	147_165
UP000000589_10090	Q80Z24	319	348	Propeptide	30	TRUE	319_348
UP000000589_10090	Q8BH61	2	38	Propeptide	37	TRUE	1_35
UP000000589_10090	Q8K561	1114	1137	Propeptide	24	TRUE	1113_1137
UP000000589_10090	O08529	2	19	Propeptide	18	TRUE	1_19
UP000000589_10090	P01027	1304	1320	Peptide	17	FALSE
UP000000589_10090	Q80V42	424	443	Propeptide	20	TRUE	424_443
UP000000589_10090	Q9WVJ3	19	42	Propeptide	24	FALSE
UP000000589_10090	Q8JZU2	1	13	Propeptide	13	FALSE
UP000000589_10090	Q99PI8	448	473	Propeptide	26	TRUE	448_473
UP000000589_10090	P12023	688	713	Peptide	26	FALSE
UP000000589_10090	P12023	688	711	Peptide	24	FALSE
UP000000589_10090	P28309	59	93	Peptide	35	TRUE	59_93
UP000000589_10090	P28309	20	58	Propeptide	39	TRUE	20_58
UP000000589_10090	Q9CRA0	265	300	Propeptide	36	FALSE
UP000000589_10090	P24807	27	53	Peptide	27	FALSE
UP000000589_10090	P24807	54	76	Propeptide	23	TRUE	54_76
UP000000589_10090	P13609	26	74	Propeptide	49	FALSE
UP000000589_10090	P82019	23	63	Peptide	41	TRUE	23_63
UP000000589_10090	P24823	503	529	Propeptide	27	TRUE	502_529
UP000000589_10090	P15945	19	24	Propeptide	6	TRUE	18_24
UP000000589_10090	P17534	59	91	Peptide	33	FALSE
UP000000589_10090	P17534	20	58	Propeptide	39	FALSE
UP000000589_10090	P47932	23	57	Peptide	35	FALSE
UP000000589_10090	P47932	161	185	Peptide	25	TRUE	161_185
UP000000589_10090	Q3UKY7	29	55	Propeptide	27	TRUE	29_55
UP000000589_10090	P03953	21	25	Propeptide	5	TRUE	21_25
UP000000589_10090	P56386	33	69	Peptide	37	TRUE	33_69
UP000000589_10090	P56386	22	32	Propeptide	11	TRUE	24_32
UP000000589_10090	Q8R2Q8	153	172	Propeptide	20	TRUE	152_172
UP000000589_10090	Q99JB6	418	429	Propeptide	12	FALSE
UP000000589_10090	Q9QZ25	470	500	Propeptide	31	FALSE
UP000000589_10090	P61364	80	129	Peptide	50	FALSE
UP000000589_10090	Q8K0S5	425	445	Propeptide	21	TRUE	425_445
UP000000589_10090	Q9DA79	463	493	Propeptide	31	TRUE	463_493
UP000000589_10090	P0DP60	93	116	Propeptide	24	TRUE	93_116
UP000000589_10090	P51655	530	557	Propeptide	28	TRUE	530_557
UP000000589_10090	Q5XJY4	51	75	Peptide	25	FALSE
UP000000589_10090	Q9QUG3	156	179	Propeptide	24	TRUE	156_179
UP000000589_10090	O08603	230	253	Propeptide	24	TRUE	230_253
UP000000589_10090	P35455	24	32	Peptide	9	TRUE	24_32
UP000000589_10090	P35455	130	168	Peptide	39	FALSE
UP000000589_10090	Q7M761	23	51	Propeptide	29	TRUE	23_51
UP000000589_10090	Q9CQ52	17	27	Propeptide	11	TRUE	17_27
UP000000589_10090	P0C0P8	70	89	Peptide	20	TRUE	70_89
UP000000589_10090	P0C0P8	24	69	Propeptide	46	FALSE
UP000000589_10090	O08677	380	388	Peptide	9	FALSE
UP000000589_10090	P05125	25	54	Peptide	30	FALSE
UP000000589_10090	P05125	55	91	Peptide	37	FALSE
UP000000589_10090	P05125	103	122	Peptide	20	FALSE
UP000000589_10090	P05125	118	150	Peptide	33	FALSE
UP000000589_10090	P05125	119	150	Peptide	32	FALSE
UP000000589_10090	P05125	120	144	Peptide	25	FALSE
UP000000589_10090	P05125	123	150	Peptide	28	FALSE
UP000000589_10090	P05125	126	150	Peptide	25	TRUE	127_150
UP000000589_10090	P05125	126	149	Peptide	24	TRUE	127_150
UP000000589_10090	P05125	127	150	Peptide	24	TRUE	127_150
UP000000589_10090	P05125	127	149	Peptide	23	TRUE	127_150
UP000000589_10090	P05125	127	147	Peptide	21	TRUE	127_150
UP000000589_10090	P05125	92	102	Propeptide	11	FALSE
UP000000589_10090	P33146	22	59	Propeptide	38	FALSE
UP000000589_10090	P86547	24	49	Propeptide	26	TRUE	24_49
UP000000589_10090	Q0PMG2	934	956	Propeptide	23	TRUE	934_956
UP000000589_10090	Q99MP3	84	120	Peptide	37	TRUE	84_120
UP000000589_10090	B1B213	178	197	Propeptide	20	TRUE	178_197
UP000000589_10090	P19221	25	43	Propeptide	19	TRUE	25_43
UP000000589_10090	Q04997	21	63	Propeptide	43	FALSE
UP000000589_10090	P26350	2	29	Peptide	28	FALSE
UP000000589_10090	Q9D7R7	17	62	Propeptide	46	TRUE	17_59
UP000000589_10090	Q9R1E6	28	35	Propeptide	8	TRUE	28_35
UP000000589_10090	O08542	176	206	Propeptide	31	TRUE	179_206
UP000000589_10090	O08675	20	37	Propeptide	18	FALSE
UP000000589_10090	Q08535	32	58	Peptide	27	TRUE	32_58
UP000000589_10090	Q08535	23	30	Propeptide	8	TRUE	23_31
UP000000589_10090	Q9D6Z6	1	30	Propeptide	30	TRUE	1_28
UP000000589_10090	P33587	199	212	Peptide	14	FALSE
UP000000589_10090	P33587	19	41	Propeptide	23	TRUE	19_41
UP000000589_10090	P55086	26	38	Propeptide	13	FALSE
UP000000589_10090	Q6PHU5	32	73	Propeptide	42	TRUE	32_75
UP000000589_10090	Q8BVP6	226	246	Propeptide	21	TRUE	225_246
UP000000589_10090	Q9Z1Q3	109	135	Propeptide	27	TRUE	109_135
UP000000589_10090	Q9WVA8	72	82	Peptide	11	TRUE	72_82
UP000000589_10090	Q9WVA8	75	82	Peptide	8	TRUE	72_82
UP000000589_10090	Q9WVA8	101	111	Peptide	11	FALSE
UP000000589_10090	Q9WVA8	22	69	Propeptide	48	FALSE
UP000000589_10090	Q9WVA8	85	100	Propeptide	16	FALSE
UP000000589_10090	Q8R4F1	567	589	Propeptide	23	FALSE
UP000000589_10090	O35298	23	33	Propeptide	11	FALSE
UP000000589_10090	P01326	25	54	Peptide	30	TRUE	25_54
UP000000589_10090	P01326	90	110	Peptide	21	TRUE	90_110
UP000000589_10090	P01326	57	87	Propeptide	31	TRUE	57_87
UP000000589_10090	Q8R422	1420	1442	Propeptide	23	TRUE	1419_1442
UP000000589_10090	P33680	102	116	Peptide	15	TRUE	102_116
UP000000589_10090	Q61495	24	49	Propeptide	26	TRUE	24_49
UP000000589_10090	Q61847	21	64	Propeptide	44	TRUE	21_62
UP000000589_10090	Q9Z0M5	26	74	Propeptide	49	FALSE
UP000000589_10090	Q99LS0	32	70	Propeptide	39	TRUE	32_68
UP000000589_10090	Q99LS0	133	148	Propeptide	16	FALSE
UP000000589_10090	Q9ESQ8	58	94	Peptide	37	FALSE
UP000000589_10090	Q9ESQ8	83	94	Peptide	12	TRUE	83_94
UP000000589_10090	Q9ESQ8	108	125	Peptide	18	FALSE
UP000000589_10090	Q9ESQ8	27	57	Propeptide	31	FALSE
UP000000589_10090	Q9ESQ8	97	106	Propeptide	10	FALSE
UP000000589_10090	Q9QUP5	1	9	Propeptide	9	FALSE
UP000000589_10090	Q09PK2	325	339	Propeptide	15	FALSE
UP000000589_10090	Q02844	19	28	Propeptide	10	TRUE	19_28
UP000000589_10090	P12960	1002	1020	Propeptide	19	TRUE	1002_1020
UP000000589_10090	Q80T19	59	83	Peptide	25	TRUE	59_83
UP000000589_10090	Q80T19	27	53	Propeptide	27	TRUE	24_53
UP000000589_10090	Q9Z0J1	943	971	Propeptide	29	TRUE	943_971
UP000000589_10090	Q61759	18	24	Propeptide	7	TRUE	18_24
UP000000589_10090	Q9CQD6	1	31	Peptide	31	TRUE	1_31
UP000000589_10090	P10601	30	65	Peptide	36	TRUE	30_65
UP000000589_10090	P10601	69	100	Peptide	32	TRUE	69_100
UP000000589_10090	P12961	200	212	Peptide	13	TRUE	200_212
UP000000589_10090	P28310	59	93	Peptide	35	TRUE	59_93
UP000000589_10090	P28310	17	58	Propeptide	42	TRUE	20_58
UP000000589_10090	P35230	27	37	Propeptide	11	TRUE	27_37
UP000000589_10090	P48678	648	662	Propeptide	15	FALSE
UP000000589_10090	Q80ZA0	299	313	Propeptide	15	FALSE
UP000000589_10090	P58019	105	129	Propeptide	25	TRUE	104_129
UP000000589_10090	P86546	24	49	Propeptide	26	TRUE	24_49
UP000000589_10090	P70180	27	40	Propeptide	14	FALSE
UP000000589_10090	O08543	204	228	Propeptide	25	TRUE	204_228
UP000000589_10090	P13562	22	31	Peptide	10	TRUE	22_31
UP000000589_10090	Q9QZF2	530	557	Propeptide	28	TRUE	530_557
UP000000589_10090	P70677	1	9	Propeptide	9	FALSE
UP000000589_10090	P70677	10	28	Propeptide	19	FALSE
UP000000589_10090	P97785	431	468	Propeptide	38	FALSE
UP000000589_10090	Q64389	24	47	Peptide	24	FALSE
UP000000589_10090	Q64389	48	74	Propeptide	27	TRUE	48_74
UP000000589_10090	O35955	1	39	Propeptide	39	TRUE	1_39
UP000000589_10090	P17533	20	60	Propeptide	41	TRUE	20_59
UP000000589_10090	Q5G866	59	92	Peptide	34	TRUE	59_93
UP000000589_10090	Q5G866	20	58	Propeptide	39	TRUE	20_58
UP000000589_10090	Q61330	1015	1040	Propeptide	26	TRUE	1015_1040
UP000000589_10090	Q64263	66	91	Peptide	26	TRUE	63_91
UP000000589_10090	Q64263	20	65	Propeptide	46	TRUE	20_62
UP000000589_10090	Q8K182	21	30	Propeptide	10	TRUE	21_30
UP000000589_10090	Q920S2	20	52	Propeptide	33	FALSE
UP000000589_10090	Q920S2	297	322	Propeptide	26	TRUE	297_322
UP000000589_10090	Q9DD06	157	162	Propeptide	6	FALSE
UP000000589_10090	Q9QXX3	18	28	Propeptide	11	TRUE	20_28
UP000000589_10090	P50707	59	93	Peptide	35	TRUE	59_93
UP000000589_10090	P50707	20	58	Propeptide	39	TRUE	20_58
UP000000589_10090	P52801	185	209	Propeptide	25	TRUE	185_209
UP000000589_10090	P55284	25	45	Propeptide	21	TRUE	25_45
UP000000589_10090	Q14BX2	295	321	Propeptide	27	TRUE	295_321
UP000000589_10090	Q61839	98	126	Peptide	29	FALSE
UP000000589_10090	Q61839	105	126	Peptide	22	TRUE	105_126
UP000000589_10090	Q61839	24	73	Propeptide	50	FALSE
UP000000589_10090	P50716	66	91	Peptide	26	TRUE	65_91
UP000000589_10090	P50716	20	65	Propeptide	46	TRUE	20_64
UP000000589_10090	O88947	21	40	Propeptide	20	TRUE	24_40
UP000000589_10090	O88947	184	231	Propeptide	48	TRUE	182_231
UP000000589_10090	Q8BGN6	18	49	Propeptide	32	FALSE
UP000000589_10090	P48030	24	38	Propeptide	15	FALSE
UP000000589_10090	P49935	104	113	Propeptide	10	FALSE
UP000000589_10090	Q9QXK8	106	141	Peptide	36	FALSE
UP000000589_10090	Q9QXK8	106	138	Peptide	33	FALSE
UP000000589_10090	Q9QXK8	144	166	Peptide	23	TRUE	144_166
UP000000589_10090	Q9QXK8	170	174	Propeptide	5	TRUE	170_174
UP000000589_10090	O08545	207	230	Propeptide	24	TRUE	206_230
UP000000589_10090	P0CW02	110	131	Propeptide	22	FALSE
UP000000589_10090	P29595	77	81	Propeptide	5	TRUE	77_81
UP000000589_10090	Q61703	19	54	Propeptide	36	TRUE	19_54
UP000000589_10090	Q8C1P2	59	93	Peptide	35	TRUE	61_93
UP000000589_10090	Q8C1P2	20	58	Propeptide	39	TRUE	20_60
UP000000589_10090	Q8VDN2	1	5	Propeptide	5	FALSE
UP000000589_10090	P70408	23	54	Propeptide	32	TRUE	23_54
UP000000589_10090	P81615	81	120	Peptide	40	TRUE	81_120
UP000000589_10090	H3BJG9	117	140	Propeptide	24	TRUE	116_140
UP000000589_10090	P55099	82	91	Peptide	10	TRUE	82_91
UP000000589_10090	P55099	95	116	Propeptide	22	TRUE	95_116
UP000000589_10090	Q61207	17	59	Propeptide	43	FALSE
UP000000589_10090	Q61207	277	312	Propeptide	36	FALSE
UP000000589_10090	Q61207	393	437	Propeptide	45	FALSE
UP000000589_10090	Q61207	520	557	Propeptide	38	FALSE
UP000000589_10090	Q8C1C1	18	59	Propeptide	42	FALSE
UP000000589_10090	Q8C1C1	146	183	Propeptide	38	FALSE
UP000000589_10090	Q8C1C1	261	290	Propeptide	30	FALSE
UP000000589_10090	Q8C1C1	371	392	Propeptide	22	FALSE
UP000000589_10090	Q8C1C1	475	522	Propeptide	48	FALSE
UP000000589_10090	A2A5I3	24	56	Propeptide	33	TRUE	24_56
UP000000589_10090	P41539	58	68	Peptide	11	TRUE	58_68
UP000000589_10090	P41539	72	107	Peptide	36	TRUE	72_107
UP000000589_10090	P41539	89	107	Peptide	19	FALSE
UP000000589_10090	P41539	98	107	Peptide	10	FALSE
UP000000589_10090	P41539	111	126	Peptide	16	FALSE
UP000000589_10090	P41539	20	56	Propeptide	37	TRUE	20_57
UP000000589_10090	Q8BGN3	420	440	Propeptide	21	TRUE	420_440
UP000000589_10090	P18181	218	240	Propeptide	23	TRUE	218_240
UP000000589_10090	P60041	25	34	Peptide	10	FALSE
UP000000589_10090	P60041	31	43	Peptide	13	FALSE
UP000000589_10090	P60041	89	116	Peptide	28	FALSE
UP000000589_10090	P60041	103	116	Peptide	14	TRUE	103_116
UP000000589_10090	Q64339	156	161	Propeptide	6	TRUE	156_161
UP000000589_10090	Q8BM92	28	47	Propeptide	20	TRUE	28_47
UP000000589_10090	Q9CQV6	121	125	Propeptide	5	TRUE	121_125
UP000000589_10090	Q91V70	26	71	Peptide	46	TRUE	23_71
UP000000589_10090	O09061	1	27	Propeptide	27	TRUE	1_27
UP000000589_10090	P30561	1	9	Propeptide	9	FALSE
UP000000589_10090	Q3L180	59	93	Peptide	35	TRUE	59_93
UP000000589_10090	Q3L180	20	58	Propeptide	39	TRUE	20_58
UP000000589_10090	O35632	449	473	Propeptide	25	TRUE	449_473
UP000000589_10090	P23780	25	29	Propeptide	5	FALSE
UP000000589_10090	P52793	183	205	Propeptide	23	TRUE	183_205
UP000000589_10090	Q61521	23	55	Propeptide	33	FALSE
UP000000589_10090	P10107	2	26	Peptide	25	TRUE	2_26
UP000000589_10090	P50713	59	93	Peptide	35	TRUE	59_93
UP000000589_10090	P50713	20	58	Propeptide	39	TRUE	20_58
UP000000589_10090	Q01721	316	343	Propeptide	28	TRUE	315_343
UP000000589_10090	P11859	25	34	Peptide	10	FALSE
UP000000589_10090	P11859	25	33	Peptide	9	FALSE
UP000000589_10090	P11859	25	32	Peptide	8	FALSE
UP000000589_10090	P11859	25	31	Peptide	7	FALSE
UP000000589_10090	P11859	25	29	Peptide	5	FALSE
UP000000589_10090	P11859	26	32	Peptide	7	FALSE
UP000000589_10090	P11859	27	32	Peptide	6	FALSE
UP000000589_10090	Q9JMB8	1000	1028	Propeptide	29	TRUE	1000_1028
UP000000589_10090	P47212	33	61	Peptide	29	TRUE	33_61
UP000000589_10090	P47212	20	30	Propeptide	11	FALSE
UP000000589_10090	P10810	337	366	Propeptide	30	FALSE
UP000000589_10090	P36368	17	24	Propeptide	8	TRUE	18_24
UP000000589_10090	O08738	1	5	Propeptide	5	FALSE
UP000000589_10090	O08738	163	175	Propeptide	13	TRUE	163_175
UP000000589_10090	Q765I1	106	113	Peptide	8	TRUE	106_113
UP000000589_10090	Q9Z0K8	489	512	Propeptide	24	TRUE	489_512
UP000000589_10090	Q7TSF0	24	49	Propeptide	26	TRUE	24_49
UP000000589_10090	Q8C255	460	478	Propeptide	19	TRUE	459_478
UP000000589_10090	O89094	156	167	Propeptide	12	FALSE
UP000000589_10090	Q8R460	1	12	Propeptide	12	TRUE	1_12
UP000000589_10090	P17981	259	287	Propeptide	29	TRUE	260_287
UP000000589_10090	P97326	19	53	Propeptide	35	TRUE	22_53
UP000000589_10090	Q9JL18	20	62	Propeptide	43	FALSE
UP000000589_10090	P26339	358	371	Peptide	14	FALSE
UP000000589_10090	P26339	382	402	Peptide	21	FALSE
UP000000589_10090	P26339	405	423	Peptide	19	FALSE
UP000000589_10090	P26339	435	463	Peptide	29	FALSE
UP000000589_10090	P26339	435	460	Peptide	26	FALSE
UP000000589_10090	P26339	438	460	Peptide	23	FALSE
UP000000589_10090	P61148	2	15	Propeptide	14	TRUE	1_15
UP000000589_10090	Q7TMR0	18	43	Propeptide	26	TRUE	18_43
UP000000589_10090	Q9EQF4	223	244	Propeptide	22	TRUE	223_244
UP000000589_10090	P50706	47	81	Peptide	35	TRUE	48_81
UP000000589_10090	P50706	8	46	Propeptide	39	TRUE	8_47
UP000000589_10090	P07628	19	24	Propeptide	6	TRUE	18_24
UP000000589_10090	P30558	22	41	Propeptide	20	FALSE
UP000000589_10090	P70269	21	59	Propeptide	39	FALSE
UP000000589_10090	Q06186	24	62	Propeptide	39	FALSE
UP000000589_10090	P31428	385	410	Propeptide	26	TRUE	385_410
UP000000589_10090	Q9DD23	107	127	Propeptide	21	FALSE
UP000000589_10090	Q7TNK8	103	149	Peptide	47	FALSE
UP000000589_10090	Q7TNK8	110	149	Peptide	40	TRUE	111_149
UP000000589_10090	Q6Y4S4	110	119	Peptide	10	FALSE
UP000000589_10090	Q7TSP5	258	283	Propeptide	26	TRUE	256_283
UP000000589_10090	Q9D7F2	149	172	Propeptide	24	TRUE	150_172
UP000000589_10090	Q3U435	594	615	Propeptide	22	TRUE	592_615
UP000000589_10090	P15655	1	9	Propeptide	9	FALSE
UP000000589_10090	Q61247	28	39	Propeptide	12	FALSE
UP000000589_10090	Q14BU0	28	64	Propeptide	37	TRUE	27_64
UP000000589_10090	P57096	96	123	Propeptide	28	TRUE	96_123
UP000000589_10090	P28312	59	93	Peptide	35	TRUE	62_93
UP000000589_10090	P28312	20	58	Propeptide	39	TRUE	20_61
UP000000589_10090	O88875	161	185	Propeptide	25	TRUE	161_185
UP000000589_10090	Q6PFX6	23	44	Propeptide	22	TRUE	23_44
UP000000589_10090	Q8CIT0	145	185	Peptide	41	TRUE	145_185
UP000000589_10090	P50711	59	93	Peptide	35	TRUE	60_93
UP000000589_10090	P50711	20	58	Propeptide	39	TRUE	20_59
UP000000589_10090	P51437	135	172	Peptide	38	TRUE	134_172
UP000000589_10090	Q9EPS2	29	64	Peptide	36	TRUE	29_64
UP000000589_10090	Q9EPS2	31	64	Peptide	34	TRUE	29_64
UP000000589_10090	Q9EPS2	68	98	Propeptide	31	TRUE	68_98
UP000000589_10090	P70699	28	69	Propeptide	42	FALSE
UP000000589_10090	Q00493	28	42	Propeptide	15	TRUE	28_42
UP000000589_10090	P50709	51	85	Peptide	35	TRUE	51_85
UP000000589_10090	P50709	12	50	Propeptide	39	TRUE	12_50
UP000000589_10090	Q8C1N8	59	93	Peptide	35	TRUE	61_93
UP000000589_10090	Q8C1N8	20	58	Propeptide	39	TRUE	20_60
UP000000589_10090	Q9JJT2	238	260	Propeptide	23	TRUE	238_260
UP000000589_10090	P28825	21	64	Propeptide	44	TRUE	21_64
UP000000589_10090	Q9JHJ7	22	54	Propeptide	33	TRUE	22_54
UP000000589_10090	Q9JHJ7	299	324	Propeptide	26	TRUE	299_324
UP000000589_10090	P35461	106	134	Propeptide	29	TRUE	106_134
UP000000589_10090	P55095	21	50	Peptide	30	TRUE	21_50
UP000000589_10090	P55095	53	89	Peptide	37	FALSE
UP000000589_10090	P55095	53	81	Peptide	29	TRUE	53_81
UP000000589_10090	P55095	92	128	Peptide	37	FALSE
UP000000589_10090	P55095	98	128	Peptide	31	TRUE	98_128
UP000000589_10090	P55095	98	127	Peptide	30	TRUE	98_128
UP000000589_10090	P55095	146	178	Peptide	33	TRUE	146_178
UP000000589_10090	P55095	84	89	Propeptide	6	FALSE
UP000000589_10090	P55095	131	145	Propeptide	15	TRUE	131_143
UP000000589_10090	P50715	66	91	Peptide	26	FALSE
UP000000589_10090	P50715	20	65	Propeptide	46	FALSE
UP000000589_10090	Q5K2P8	20	46	Propeptide	27	FALSE
UP000000589_10090	Q91X17	619	642	Propeptide	24	TRUE	617_642
UP000000589_10090	P05017	119	153	Propeptide	35	FALSE
UP000000589_10090	Q8CFV4	117	142	Propeptide	26	TRUE	117_142
UP000000589_10090	Q3SYP2	17	29	Propeptide	13	TRUE	17_29
UP000000589_10090	Q8BKV1	557	579	Propeptide	23	TRUE	557_579
UP000000589_10090	P50708	59	93	Peptide	35	TRUE	59_93
UP000000589_10090	P50708	20	58	Propeptide	39	TRUE	20_58
UP000000589_10090	Q8R1I2	24	52	Peptide	29	TRUE	24_52
UP000000589_10090	Q8R1I2	43	52	Peptide	10	FALSE
UP000000589_10090	Q8K0E8	20	34	Peptide	15	FALSE
UP000000589_10090	Q9JLB4	21	32	Propeptide	12	FALSE
UP000000589_10090	O09164	16	24	Propeptide	9	FALSE
UP000000589_10090	Q9R0S3	559	578	Propeptide	20	TRUE	559_578
UP000000589_10090	Q45VN2	59	95	Peptide	37	TRUE	61_95
UP000000589_10090	Q45VN2	20	58	Propeptide	39	TRUE	20_60
UP000000589_10090	Q61702	27	31	Propeptide	5	FALSE
UP000000589_10090	Q9R0R1	710	738	Propeptide	29	TRUE	711_738
UP000000589_10090	O09037	27	37	Propeptide	11	TRUE	27_37
UP000000589_10090	P68500	1072	1098	Propeptide	27	TRUE	1072_1098
UP000000589_10090	P22387	53	91	Peptide	39	FALSE
UP000000589_10090	P22387	53	73	Peptide	21	FALSE
UP000000589_10090	P22387	26	50	Propeptide	25	TRUE	26_50
UP000000589_10090	Q9CQC2	19	23	Propeptide	5	TRUE	19_23
UP000000589_10090	P50705	59	93	Peptide	35	TRUE	59_93
UP000000589_10090	P50705	20	58	Propeptide	39	TRUE	20_58
UP000000589_10090	P11214	18	29	Propeptide	12	TRUE	18_29
UP000000589_10090	P36369	19	24	Propeptide	6	TRUE	18_24
UP000000589_10090	Q07409	1003	1028	Propeptide	26	TRUE	1005_1028
UP000000589_10090	E9PV24	20	36	Peptide	17	FALSE
UP000000589_10090	Q05915	1	11	Propeptide	11	FALSE
UP000000589_10090	P12968	38	74	Peptide	37	TRUE	38_74
UP000000589_10090	P12968	24	35	Propeptide	12	TRUE	24_35
UP000000589_10090	P12968	78	93	Propeptide	16	TRUE	78_93
UP000000589_10090	P35846	233	255	Propeptide	23	TRUE	233_255
UP000000589_10090	P48757	59	92	Peptide	34	TRUE	59_92
UP000000589_10090	P48757	76	92	Peptide	17	FALSE
UP000000589_10090	P48757	96	101	Propeptide	6	TRUE	96_101
UP000000589_10090	Q8R182	18	51	Propeptide	34	FALSE
UP000000589_10090	Q9CWP4	124	154	Propeptide	31	TRUE	124_154
UP000000589_10090	Q9R0R4	42	77	Peptide	36	TRUE	41_77
UP000000589_10090	Q9R0R4	47	77	Peptide	31	FALSE
UP000000589_10090	Q9R0R4	50	77	Peptide	28	FALSE
UP000000589_10090	Q9R0R4	65	77	Peptide	13	FALSE
UP000000589_10090	Q9R0R4	23	41	Propeptide	19	TRUE	23_40
UP000000589_10090	O35118	372	397	Propeptide	26	TRUE	372_397
UP000000589_10090	Q9D106	16	62	Propeptide	47	FALSE
UP000000589_10090	Q9Z0X1	55	101	Propeptide	47	FALSE
UP000000589_10090	Q64387	98	138	Peptide	41	FALSE
UP000000589_10090	Q64387	141	157	Peptide	17	TRUE	141_157
UP000000589_10090	Q64387	160	176	Peptide	17	FALSE
UP000000589_10090	Q64387	180	187	Propeptide	8	FALSE
UP000000589_10090	P35456	299	327	Propeptide	29	TRUE	299_327
UP000000589_10090	O09107	97	122	Peptide	26	TRUE	97_122
UP000000589_10090	P48756	44	85	Peptide	42	FALSE
UP000000589_10090	P48756	22	42	Propeptide	21	FALSE
UP000000589_10090	P70380	1	35	Propeptide	35	TRUE	1_35
UP000000589_10090	Q62170	18	41	Propeptide	24	TRUE	18_41
UP000000589_10090	Q8BH35	32	53	Propeptide	22	FALSE
UP000000589_10090	Q7TSF1	24	49	Propeptide	26	TRUE	24_49
UP000000589_10090	P06281	22	71	Propeptide	50	TRUE	22_68
UP000000589_10090	Q60935	291	325	Propeptide	35	TRUE	290_325
UP000000589_10090	Q91YK8	344	363	Propeptide	20	TRUE	342_363
UP000000589_10090	Q99PJ0	322	344	Propeptide	23	TRUE	322_344
UP000000589_10090	P16014	575	585	Peptide	11	FALSE
UP000000589_10090	P97297	22	41	Peptide	20	FALSE
UP000000589_10090	P97297	95	144	Peptide	50	FALSE
UP000000589_10090	P97297	45	92	Propeptide	48	FALSE
UP000000589_10090	P97297	151	184	Propeptide	34	TRUE	151_184
UP000000589_10090	Q9CR53	25	56	Peptide	32	TRUE	27_56
UP000000589_10090	Q9CR53	47	56	Peptide	10	FALSE
UP000000589_10090	P50714	59	93	Peptide	35	TRUE	59_93
UP000000589_10090	P50714	20	58	Propeptide	39	TRUE	20_58
UP000000589_10090	Q61704	22	33	Propeptide	12	TRUE	22_33
UP000000589_10090	Q64016	48	82	Peptide	35	TRUE	49_82
UP000000589_10090	Q64016	9	47	Propeptide	39	TRUE	9_48
UP000000589_10090	Q8CE23	80	122	Peptide	43	TRUE	80_122
UP000000589_10090	O55111	29	54	Propeptide	26	TRUE	29_54
UP000000589_10090	P51865	135	171	Propeptide	37	FALSE
UP000000589_10090	P56469	96	109	Peptide	14	TRUE	96_109
UP000000589_10090	P48299	97	117	Peptide	21	FALSE
UP000000589_10090	Q8BG41	1	49	Propeptide	49	TRUE	1_49
UP000000589_10090	O35975	261	289	Propeptide	29	TRUE	263_289
UP000000589_10090	P97864	1	23	Propeptide	23	FALSE
UP000000589_10090	P97864	199	206	Propeptide	8	FALSE
UP000000589_10090	P18337	29	38	Propeptide	10	FALSE
UP000000589_10090	Q9CZQ6	226	251	Propeptide	26	TRUE	228_251
UP000000589_10090	Q9JLT2	554	576	Propeptide	23	TRUE	554_576
UP000000589_10090	Q9WUC3	111	139	Propeptide	29	TRUE	112_139
UP000000589_10090	Q8JZQ2	39	66	Propeptide	28	FALSE
UP000000589_10090	Q99ML8	24	71	Propeptide	48	FALSE
UP000000589_10090	P35454	20	28	Peptide	9	TRUE	20_28
UP000000589_10090	Q8CFZ4	554	579	Propeptide	26	TRUE	552_579
UP000000589_10090	Q9WTL0	23	63	Peptide	41	TRUE	23_63
UP000000589_10090	P56388	82	129	Peptide	48	FALSE
UP000000589_10090	P56388	89	129	Peptide	41	TRUE	89_129
UP000000589_10090	Q5G865	59	92	Peptide	34	TRUE	59_93
UP000000589_10090	Q5G865	20	58	Propeptide	39	TRUE	20_58
UP000000589_10090	P09535	93	126	Peptide	34	FALSE
UP000000589_10090	P97291	30	61	Propeptide	32	TRUE	30_61
UP000000589_10090	P07146	16	23	Propeptide	8	TRUE	16_23
UP000000589_10090	P28076	1	20	Propeptide	20	TRUE	1_20
UP000000589_10090	Q8BWU1	123	147	Propeptide	25	TRUE	122_147
UP000000589_10090	P16043	31	72	Peptide	42	FALSE
UP000000589_10090	P16043	20	30	Propeptide	11	TRUE	19_30
UP000000589_10090	P16043	74	103	Propeptide	30	FALSE
UP000000589_10090	P16294	29	46	Propeptide	18	TRUE	29_46
UP000000589_10090	P16294	193	236	Propeptide	44	FALSE
UP000000589_10090	P35460	113	134	Propeptide	22	TRUE	112_134
UP000000589_10090	Q9WU67	113	134	Propeptide	22	FALSE
UP000000589_10090	D3Z7Q2	47	66	Peptide	20	FALSE
UP000000589_10090	D3Z7Q2	53	66	Peptide	14	TRUE	53_66
UP000000589_10090	Q08761	25	41	Propeptide	17	TRUE	25_41
UP000000589_10090	P56974	1	19	Propeptide	19	FALSE
UP000000589_10090	Q03157	625	654	Peptide	30	FALSE
UP000000589_10090	Q8CIE6	1	35	Peptide	35	FALSE
UP000000589_10090	Q8CIE6	1	25	Peptide	25	FALSE
UP000000589_10090	Q8C4W3	137	162	Propeptide	26	TRUE	135_162
UP000000589_10090	O09049	27	37	Propeptide	11	TRUE	27_37
UP000000589_10090	O09051	92	106	Peptide	15	TRUE	92_106
UP000000589_10090	O70176	81	128	Peptide	48	TRUE	81_128
UP000000589_10090	O70176	131	168	Peptide	38	FALSE
UP000000589_10090	O70176	131	157	Peptide	27	TRUE	131_157
UP000000589_10090	P21841	1	23	Propeptide	23	FALSE
UP000000589_10090	P28653	17	37	Propeptide	21	TRUE	17_36
UP000000589_10090	Q5H8A1	109	144	Peptide	36	FALSE
UP000000589_10090	Q5H8A1	27	69	Propeptide	43	FALSE
UP000000589_10090	Q5H8A1	70	105	Propeptide	36	FALSE
UP000000589_10090	Q5H8A1	147	153	Propeptide	7	TRUE	147_153
UP000000589_10090	Q60692	2	33	Propeptide	32	TRUE	1_33
UP000000589_10090	Q9CQW3	23	40	Propeptide	18	TRUE	23_40
UP000000589_10090	P70296	2	12	Peptide	11	FALSE
UP000000589_10090	P99026	1	45	Propeptide	45	TRUE	1_45
UP000000589_10090	Q61554	25	44	Propeptide	20	TRUE	25_44
UP000000589_10090	P09240	71	103	Peptide	33	FALSE
UP000000589_10090	P09240	92	103	Peptide	12	FALSE
UP000000589_10090	P09240	96	103	Peptide	8	TRUE	96_103
UP000000589_10090	P09240	21	70	Propeptide	50	FALSE
UP000000589_10090	P09240	107	115	Propeptide	9	TRUE	107_115
UP000000589_10090	P55288	25	53	Propeptide	29	TRUE	23_53
UP000000589_10090	P70458	20	24	Propeptide	5	FALSE
UP000000589_10090	Q8BJR6	23	37	Propeptide	15	TRUE	23_37
UP000000589_10090	O08842	444	464	Propeptide	21	TRUE	442_464
UP000000589_10090	Q769J6	34	76	Propeptide	43	TRUE	34_76
UP000000589_10090	O35417	166	175	Peptide	10	TRUE	166_174
UP000000589_10090	O35417	166	174	Peptide	9	TRUE	166_174
UP000000589_10090	O35417	166	170	Peptide	5	FALSE
UP000000589_10090	O35417	202	233	Peptide	32	FALSE
UP000000589_10090	O35417	202	218	Peptide	17	TRUE	202_218
UP000000589_10090	O35417	202	214	Peptide	13	FALSE
UP000000589_10090	O35417	202	209	Peptide	8	FALSE
UP000000589_10090	O35417	202	206	Peptide	5	FALSE
UP000000589_10090	O35417	221	248	Peptide	28	TRUE	221_248
UP000000589_10090	O35417	221	233	Peptide	13	FALSE
UP000000589_10090	O35417	221	225	Peptide	5	FALSE
UP000000589_10090	O35417	177	199	Propeptide	23	TRUE	177_199
UP000000589_10090	P22725	38	61	Propeptide	24	FALSE
UP000000589_10090	Q61754	18	24	Propeptide	7	TRUE	18_24
UP000000589_10090	Q8VEN2	219	237	Propeptide	19	FALSE
UP000000589_10090	P28798	18	47	Peptide	30	FALSE
UP000000589_10090	P60755	925	949	Propeptide	25	TRUE	925_949
UP000000589_10090	Q61475	363	390	Propeptide	28	TRUE	363_390
UP000000589_10090	Q9R087	531	555	Propeptide	25	TRUE	530_555
UP000000589_10090	O89110	377	387	Propeptide	11	TRUE	377_387
UP000000589_10090	Q61503	552	576	Propeptide	25	TRUE	552_576
UP000000589_10090	P15948	18	24	Propeptide	7	TRUE	18_24
UP000000589_10090	P48346	30	48	Propeptide	19	FALSE
UP000000589_10090	Q8CHK2	25	51	Peptide	27	TRUE	25_51
UP000000589_10090	Q8CHK2	118	141	Peptide	24	TRUE	118_141
UP000000589_10090	P01831	132	162	Propeptide	31	TRUE	132_162
UP000000589_10090	Q9D1N2	199	228	Propeptide	30	TRUE	201_228
UP000000589_10090	Q9EQX0	24	51	Peptide	28	TRUE	24_50
UP000000589_10090	Q9EQX0	76	98	Peptide	23	FALSE
UP000000589_10090	Q9EQX0	52	75	Propeptide	24	FALSE
UP000000589_10090	Q9EQX0	99	117	Propeptide	19	FALSE
UP000000589_10090	P01193	77	87	Peptide	11	TRUE	77_87
UP000000589_10090	P01193	124	162	Peptide	39	FALSE
UP000000589_10090	P01193	124	136	Peptide	13	TRUE	124_136
UP000000589_10090	P01193	142	162	Peptide	21	FALSE
UP000000589_10090	P01193	165	202	Peptide	38	FALSE
UP000000589_10090	P01193	185	202	Peptide	18	TRUE	185_202
UP000000589_10090	P01193	205	235	Peptide	31	FALSE
UP000000589_10090	P01193	205	209	Peptide	5	FALSE
UP000000589_10090	P01193	103	121	Propeptide	19	FALSE
UP000000589_10090	Q7TQ33	416	436	Propeptide	21	TRUE	416_436
UP000000589_10090	Q9WTR5	694	714	Propeptide	21	TRUE	692_714
UP000000589_10090	Q0VGU4	284	309	Peptide	26	FALSE
UP000000589_10090	Q0VGU4	313	350	Peptide	38	FALSE
UP000000589_10090	Q0VGU4	556	576	Peptide	21	FALSE
UP000000589_10090	Q69Z26	1001	1026	Propeptide	26	TRUE	1001_1026
UP000000589_10090	Q7TMD7	24	49	Propeptide	26	TRUE	24_49
UP000000589_10090	Q9WUG6	115	135	Peptide	21	TRUE	116_135
UP000000589_10090	P15949	19	24	Propeptide	6	TRUE	18_24
UP000000589_10090	Q9JLA2	1	7	Propeptide	7	FALSE
UP000000589_10090	Q9QY05	23	51	Peptide	29	TRUE	23_51
UP000000589_10090	Q9QY05	166	191	Peptide	26	TRUE	166_191
UP000000589_10090	Q64253	109	136	Propeptide	28	TRUE	108_136
UP000000589_10090	Q8BS03	22	60	Propeptide	39	TRUE	22_60
UP000000589_10090	Q6YGZ1	102	149	Propeptide	48	FALSE
UP000000589_10090	D3Z752	36	49	Peptide	14	TRUE	36_49
UP000000589_10090	D3Z752	53	70	Peptide	18	FALSE
UP000000589_10090	D3Z752	27	35	Propeptide	9	TRUE	27_33
UP000000589_10090	D3Z752	74	116	Propeptide	43	FALSE
UP000000589_10090	Q64444	278	305	Propeptide	28	TRUE	278_305
UP000000589_10090	Q8HWE5	331	355	Propeptide	25	TRUE	334_355
UP000000589_10090	Q8R2G4	346	371	Propeptide	26	TRUE	346_371
UP000000589_10090	Q9ESD1	323	342	Propeptide	20	FALSE
UP000000589_10090	P29452	297	314	Propeptide	18	TRUE	297_314
UP000000589_10090	P54615	24	49	Propeptide	26	TRUE	24_49
UP000000589_10090	P12656	133	138	Propeptide	6	TRUE	133_138
UP000000589_10090	P22005	100	104	Peptide	5	TRUE	100_104
UP000000589_10090	P22005	107	111	Peptide	5	TRUE	107_111
UP000000589_10090	P22005	114	133	Peptide	20	TRUE	114_133
UP000000589_10090	P22005	136	140	Peptide	5	TRUE	136_140
UP000000589_10090	P22005	143	184	Peptide	42	FALSE
UP000000589_10090	P22005	187	194	Peptide	8	TRUE	187_194
UP000000589_10090	P22005	211	215	Peptide	5	TRUE	211_215
UP000000589_10090	P22005	231	235	Peptide	5	TRUE	231_235
UP000000589_10090	P22005	238	259	Peptide	22	TRUE	238_259
UP000000589_10090	P22005	262	268	Peptide	7	TRUE	262_268
UP000000589_10090	P22005	197	208	Propeptide	12	TRUE	197_208
UP000000589_10090	P22005	218	228	Propeptide	11	TRUE	218_228
UP000000589_10090	P70160	85	116	Peptide	32	TRUE	85_116
UP000000589_10090	P70160	121	136	Propeptide	16	TRUE	121_136
UP000000589_10090	Q9QXV0	34	59	Peptide	26	FALSE
UP000000589_10090	Q9QXV0	34	40	Peptide	7	FALSE
UP000000589_10090	Q9QXV0	42	59	Peptide	18	FALSE
UP000000589_10090	Q9QXV0	219	258	Peptide	40	FALSE
UP000000589_10090	Q9QXV0	219	240	Peptide	22	FALSE
UP000000589_10090	Q9QXV0	219	238	Peptide	20	FALSE
UP000000589_10090	Q9QXV0	219	237	Peptide	19	FALSE
UP000000589_10090	Q9QXV0	243	258	Peptide	16	FALSE
UP000000589_10090	Q9QXV0	243	252	Peptide	10	FALSE
UP000000589_10090	Q9Z172	93	110	Propeptide	18	TRUE	93_110
UP000000589_10090	Q8BLC3	116	141	Propeptide	26	TRUE	117_141
UP000000589_10090	Q8CIH9	1	11	Propeptide	11	TRUE	1_11
UP000000589_10090	Q91VK4	244	269	Peptide	26	TRUE	245_269
UP000000589_10090	Q61555	29	77	Propeptide	49	FALSE
UP000000589_10090	Q9ER63	156	176	Propeptide	21	TRUE	158_176
UP000000589_10090	P97766	167	202	Propeptide	36	FALSE
UP000000589_10090	Q9JM71	18	24	Propeptide	7	TRUE	18_24
UP000000589_10090	Q9Z1Q4	101	126	Propeptide	26	TRUE	101_126
UP000000589_10090	Q7TQ32	394	420	Propeptide	27	TRUE	394_420
UP000000589_10090	Q9EQ21	59	83	Peptide	25	TRUE	59_83
UP000000589_10090	Q9EQ21	24	53	Propeptide	30	TRUE	24_53
UP000000589_10090	P40753	77	121	Peptide	45	FALSE
UP000000589_10090	P70375	25	41	Propeptide	17	TRUE	25_41
UP000000589_10090	Q7M6Z0	399	420	Propeptide	22	TRUE	397_420
UP000000589_10090	Q8K3U4	23	67	Peptide	45	TRUE	23_67
UP000000589_10090	Q8R4G0	511	539	Propeptide	29	TRUE	514_539
UP000000589_10090	Q9Z0Y2	16	22	Propeptide	7	TRUE	17_22
UP000000589_10090	P04071	19	24	Propeptide	6	TRUE	18_24
UP000000589_10090	P00796	26	63	Propeptide	38	FALSE
UP000000589_10090	Q9Z0M3	35	59	Propeptide	25	TRUE	35_59
UP000000589_10090	O08604	228	253	Propeptide	26	TRUE	230_253
UP000000589_10090	Q6PAQ9	1	19	Propeptide	19	TRUE	1_19
UP000000589_10090	P04441	80	103	Peptide	24	FALSE
UP000000589_10090	Q6PCX7	428	454	Propeptide	27	TRUE	428_454
UP000000589_10090	O08524	306	329	Propeptide	24	TRUE	306_329
UP000000589_10090	Q8BJ48	26	49	Propeptide	24	FALSE
UP000000589_10090	O55241	33	65	Peptide	33	TRUE	33_65
UP000000589_10090	O55241	69	96	Peptide	28	TRUE	69_96
UP000000589_10090	O55241	97	130	Propeptide	34	TRUE	100_130
UP000000589_10090	Q9D7S0	234	255	Propeptide	22	TRUE	234_255
UP000000589_10090	P28311	59	92	Peptide	34	TRUE	59_92
UP000000589_10090	P28311	20	58	Propeptide	39	TRUE	20_58
UP000000589_10090	Q91V82	26	60	Peptide	35	TRUE	23_60
UP000000589_10090	Q9CQX2	1	11	Propeptide	11	FALSE
UP000000589_10090	Q9JHI0	513	527	Propeptide	15	FALSE
UP000000589_10090	P97467	25	34	Propeptide	10	FALSE
UP000000589_10090	Q05685	228	251	Propeptide	24	TRUE	228_251
UP000000589_10090	P07724	19	24	Propeptide	6	TRUE	19_24
UP000000589_10090	P15946	19	24	Propeptide	6	TRUE	18_24
UP000000589_10090	P35459	99	127	Propeptide	29	TRUE	99_127
UP000000589_10090	Q91X79	17	26	Propeptide	10	TRUE	17_26
UP000000589_10090	Q9JI58	226	249	Propeptide	24	TRUE	226_249
UP000000589_10090	Q64277	287	311	Propeptide	25	TRUE	287_311
UP000000589_10090	Q8BPP5	148	171	Propeptide	24	TRUE	148_171
UP000000589_10090	O88507	343	372	Propeptide	30	TRUE	344_372
UP000000589_10090	Q8HWE7	370	395	Propeptide	26	FALSE
UP000000589_10090	P32648	81	122	Peptide	42	FALSE
UP000000589_10090	P32648	81	107	Peptide	27	TRUE	81_107
UP000000589_10090	P32648	125	152	Peptide	28	TRUE	125_152
UP000000589_10090	P32648	156	170	Propeptide	15	TRUE	156_170
UP000000589_10090	P56818	22	45	Propeptide	24	TRUE	22_45
UP000000589_10090	Q8CGR5	19	23	Propeptide	5	TRUE	17_23
UP000000589_10090	Q8VCI0	210	228	Propeptide	19	FALSE
UP000000589_10090	Q99N14	56	66	Peptide	11	TRUE	57_66
UP000000589_10090	Q99N14	17	54	Propeptide	38	FALSE
UP000000589_10090	O55186	97	123	Propeptide	27	TRUE	97_123
UP000000589_10090	O89051	244	266	Peptide	23	TRUE	244_266
UP000000589_10090	P05533	113	134	Propeptide	22	TRUE	113_134
UP000000589_10090	P50712	51	85	Peptide	35	TRUE	51_85
UP000000589_10090	P50712	12	50	Propeptide	39	TRUE	12_50
UP000000589_10090	P70195	1	43	Propeptide	43	TRUE	1_43
UP000000589_10090	Q9BDB7	66	73	Peptide	8	FALSE
UP000000589_10090	P10605	334	339	Propeptide	6	FALSE
UP000000589_10090	P22858	143	173	Peptide	31	FALSE
UP000000589_10090	P22858	25	34	Propeptide	10	TRUE	25_34
UP000000589_10090	P50704	61	93	Peptide	33	TRUE	59_93
UP000000589_10090	P50704	20	60	Propeptide	41	TRUE	20_58
UP000000589_10090	O08602	230	253	Propeptide	24	TRUE	230_253
UP000000589_10090	P00755	19	24	Propeptide	6	TRUE	18_24
UP000000589_10090	P70407	22	52	Propeptide	31	TRUE	22_52
UP000000589_10090	Q6PIE5	1	5	Propeptide	5	FALSE
UP000000589_10090	P11477	59	93	Peptide	35	TRUE	60_93
UP000000589_10090	P11477	20	58	Propeptide	39	TRUE	20_59
UP000000589_10090	Q61468	601	625	Propeptide	25	TRUE	602_625
UP000000589_10090	Q9QZQ3	110	123	Peptide	14	TRUE	107_123
UP000000589_10090	P21845	22	31	Propeptide	10	TRUE	22_31
UP000000589_10090	Q63912	418	440	Propeptide	23	TRUE	418_440
UP000000589_10090	Q91W27	62	100	Peptide	39	TRUE	62_100
UP000000589_10090	Q91W27	31	59	Propeptide	29	TRUE	34_59
UP000000589_10090	Q03517	184	216	Peptide	33	FALSE
UP000000589_10090	Q03517	527	566	Peptide	40	FALSE
UP000000589_10090	Q9JMI7	225	250	Propeptide	26	TRUE	225_250
UP000000589_10090	Q9Z0M1	26	31	Propeptide	6	TRUE	26_31
UP000000589_10090	Q5G864	58	92	Peptide	35	TRUE	56_92
UP000000589_10090	Q5G864	20	57	Propeptide	38	TRUE	20_55
UP000000589_10090	P0CW03	110	131	Propeptide	22	FALSE
UP000000589_10090	P22389	46	66	Peptide	21	TRUE	46_66
UP000000589_10090	P22389	22	43	Propeptide	22	TRUE	24_43
UP000000589_10090	P15947	19	24	Propeptide	6	TRUE	18_24
UP000000589_10090	Q08890	30	35	Propeptide	6	FALSE
UP000000589_10090	Q80ZQ0	98	127	Propeptide	30	TRUE	99_127
UP000000589_10090	P00756	19	24	Propeptide	6	TRUE	18_24
UP000000589_10090	P01325	25	54	Peptide	30	TRUE	25_54
UP000000589_10090	P01325	88	108	Peptide	21	TRUE	88_108
UP000000589_10090	P01325	57	85	Propeptide	29	TRUE	57_85
UP000000589_10090	P05208	17	30	Propeptide	14	TRUE	17_30
UP000000589_10090	Q9QUR8	647	664	Propeptide	18	TRUE	647_664
UP000000589_10090	O88310	299	313	Propeptide	15	FALSE
UP000000589_10090	P70343	267	285	Propeptide	19	TRUE	267_285
UP000000589_10090	Q8C3Q9	354	367	Propeptide	14	FALSE
UP000000589_10090	Q8K4P1	22	50	Peptide	29	FALSE
UP000000589_10090	Q99MQ4	16	32	Propeptide	17	FALSE
UP000000589_10090	O55183	19	33	Propeptide	15	TRUE	19_33
UP000000600_5888	A0C767	18	52	Propeptide	35	TRUE	18_52
UP000000600_5888	A0C767	190	221	Propeptide	32	FALSE
UP000000600_5888	Q27180	17	55	Propeptide	39	TRUE	17_53
UP000000600_5888	Q27180	190	225	Propeptide	36	FALSE
UP000000600_5888	Q27181	20	48	Propeptide	29	TRUE	20_48
UP000000600_5888	Q27173	20	48	Propeptide	29	TRUE	20_48
UP000000600_5888	Q27182	18	52	Propeptide	35	TRUE	18_52
UP000000600_5888	Q27182	190	221	Propeptide	32	FALSE
UP000000600_5888	Q27172	17	55	Propeptide	39	TRUE	17_55
UP000000600_5888	Q27172	190	225	Propeptide	36	FALSE
UP000000600_5888	Q27174	20	48	Propeptide	29	TRUE	17_47
UP000000803_7227	Q9VGE8	50	59	Peptide	10	TRUE	50_59
UP000000803_7227	Q9VGE8	63	95	Peptide	33	FALSE
UP000000803_7227	Q9VGE8	102	110	Peptide	9	TRUE	102_110
UP000000803_7227	Q9VGE8	114	153	Peptide	40	FALSE
UP000000803_7227	Q9VGE8	157	165	Peptide	9	TRUE	157_165
UP000000803_7227	Q9VGE8	169	188	Peptide	20	TRUE	169_188
UP000000803_7227	Q9VGE8	191	200	Peptide	10	TRUE	191_200
UP000000803_7227	Q9VGE8	204	210	Peptide	7	FALSE
UP000000803_7227	Q9VGE8	213	239	Peptide	27	TRUE	213_239
UP000000803_7227	Q9VGE8	243	270	Peptide	28	TRUE	243_270
UP000000803_7227	Q9VGE8	273	281	Peptide	9	TRUE	273_281
UP000000803_7227	Q9VGE8	25	47	Propeptide	23	TRUE	25_47
UP000000803_7227	Q9VGE8	285	289	Propeptide	5	TRUE	285_289
UP000000803_7227	Q9VIQ0	67	77	Peptide	11	TRUE	67_77
UP000000803_7227	Q9VIQ0	80	90	Peptide	11	FALSE
UP000000803_7227	Q9VIQ0	93	102	Peptide	10	FALSE
UP000000803_7227	Q9VIQ0	104	111	Peptide	8	TRUE	104_111
UP000000803_7227	Q9VIQ0	167	173	Peptide	7	TRUE	167_173
UP000000803_7227	Q9VIQ0	248	254	Peptide	7	TRUE	248_254
UP000000803_7227	Q9VIQ0	31	64	Propeptide	34	FALSE
UP000000803_7227	Q9VIQ0	257	281	Propeptide	25	FALSE
UP000000803_7227	Q9VU58	35	44	Peptide	10	FALSE
UP000000803_7227	Q9VU58	20	34	Propeptide	15	FALSE
UP000000803_7227	Q9VU58	45	86	Propeptide	42	FALSE
UP000000803_7227	P10552	106	114	Peptide	9	TRUE	106_114
UP000000803_7227	P10552	118	138	Peptide	21	TRUE	118_138
UP000000803_7227	P10552	141	146	Peptide	6	TRUE	141_146
UP000000803_7227	P10552	149	157	Peptide	9	TRUE	149_157
UP000000803_7227	P10552	160	168	Peptide	9	TRUE	160_168
UP000000803_7227	P10552	171	179	Peptide	9	TRUE	171_179
UP000000803_7227	P10552	182	190	Peptide	9	TRUE	182_190
UP000000803_7227	P10552	193	201	Peptide	9	TRUE	193_201
UP000000803_7227	P10552	204	212	Peptide	9	TRUE	204_212
UP000000803_7227	P10552	215	223	Peptide	9	TRUE	215_223
UP000000803_7227	P10552	226	232	Peptide	7	TRUE	226_232
UP000000803_7227	P10552	242	250	Peptide	9	TRUE	242_250
UP000000803_7227	P10552	253	259	Peptide	7	TRUE	253_259
UP000000803_7227	P10552	262	270	Peptide	9	TRUE	262_270
UP000000803_7227	P10552	273	280	Peptide	8	TRUE	273_280
UP000000803_7227	P10552	235	240	Propeptide	6	TRUE	235_241
UP000000803_7227	P42280	23	38	Propeptide	16	TRUE	23_38
UP000000803_7227	Q9W0W6	102	115	Peptide	14	TRUE	102_115
UP000000803_7227	Q9W0W6	118	148	Peptide	31	TRUE	118_148
UP000000803_7227	Q9W0W6	151	164	Peptide	14	TRUE	151_164
UP000000803_7227	Q9W0W6	168	182	Peptide	15	TRUE	168_182
UP000000803_7227	Q9W0W6	186	203	Peptide	18	TRUE	186_203
UP000000803_7227	Q9W0W6	206	226	Peptide	21	TRUE	206_226
UP000000803_7227	Q9W0W6	229	243	Peptide	15	TRUE	229_243
UP000000803_7227	Q9W0W6	246	287	Peptide	42	FALSE
UP000000803_7227	Q9W0W6	290	309	Peptide	20	TRUE	290_309
UP000000803_7227	Q9W4Z4	34	66	Peptide	33	FALSE
UP000000803_7227	Q9W4Z4	82	107	Peptide	26	TRUE	82_107
UP000000803_7227	Q9W4Z4	67	76	Propeptide	10	FALSE
UP000000803_7227	G5CKU5	25	33	Peptide	9	TRUE	25_33
UP000000803_7227	G5CKU5	54	63	Peptide	10	TRUE	54_63
UP000000803_7227	G5CKU5	36	53	Propeptide	18	TRUE	36_53
UP000000803_7227	G5CKU5	67	109	Propeptide	43	FALSE
UP000000803_7227	O46227	22	47	Peptide	26	FALSE
UP000000803_7227	Q9W4Q9	124	159	Peptide	36	TRUE	124_159
UP000000803_7227	Q9W4Q9	90	121	Propeptide	32	TRUE	90_121
UP000000803_7227	Q24372	337	359	Propeptide	23	TRUE	337_359
UP000000803_7227	P82701	27	71	Peptide	45	TRUE	25_71
UP000000803_7227	C0HM00	122	144	Peptide	23	FALSE
UP000000803_7227	C0HM00	122	139	Peptide	18	FALSE
UP000000803_7227	C0HM00	149	171	Peptide	23	FALSE
UP000000803_7227	C0HM00	176	198	Peptide	23	FALSE
UP000000803_7227	C0HM00	176	196	Peptide	21	FALSE
UP000000803_7227	C0HM00	176	192	Peptide	17	FALSE
UP000000803_7227	C0HM00	199	204	Propeptide	6	FALSE
UP000000803_7227	P16548	23	52	Peptide	30	TRUE	23_52
UP000000803_7227	P83548	499	523	Propeptide	25	TRUE	500_523
UP000000803_7227	C0HKA4	23	30	Propeptide	8	FALSE
UP000000803_7227	P41964	21	26	Propeptide	6	FALSE
UP000000803_7227	P82705	27	41	Peptide	15	TRUE	27_41
UP000000803_7227	P82705	21	26	Propeptide	6	TRUE	21_26
UP000000803_7227	A1ZB63	24	40	Peptide	17	TRUE	25_39
UP000000803_7227	A1ZB63	19	23	Propeptide	5	TRUE	19_24
UP000000803_7227	B5A5T4	128	158	Propeptide	31	TRUE	128_158
UP000000803_7227	P42278	20	34	Propeptide	15	TRUE	19_34
UP000000803_7227	O02002	1	33	Propeptide	33	FALSE
UP000000803_7227	O02002	203	215	Propeptide	13	FALSE
UP000000803_7227	O01382	1	28	Propeptide	28	FALSE
UP000000803_7227	O01382	218	230	Propeptide	13	FALSE
UP000000803_7227	Q9VG55	121	137	Peptide	17	FALSE
UP000000803_7227	Q9VG55	174	181	Peptide	8	TRUE	174_181
UP000000803_7227	Q9VG55	185	191	Propeptide	7	TRUE	185_191
UP000000803_7227	P61855	23	30	Peptide	8	TRUE	23_30
UP000000803_7227	P61855	34	79	Propeptide	46	FALSE
UP000000803_7227	Q24114	603	626	Propeptide	24	TRUE	602_626
UP000000803_7227	Q7KUD5	23	50	Peptide	28	TRUE	23_50
UP000000803_7227	Q7KUD5	84	108	Peptide	25	TRUE	87_108
UP000000803_7227	Q7KUD5	53	81	Propeptide	29	FALSE
UP000000803_7227	P07140	620	649	Propeptide	30	TRUE	620_649
UP000000803_7227	P40304	1	20	Propeptide	20	TRUE	1_20
UP000000803_7227	Q9VT50	30	69	Peptide	40	TRUE	30_69
UP000000803_7227	Q9VT50	125	154	Peptide	30	TRUE	128_154
UP000000803_7227	Q9VT50	73	122	Propeptide	50	FALSE
UP000000803_7227	C0HKA2	23	30	Propeptide	8	FALSE
UP000000803_7227	Q24395	27	52	Peptide	26	TRUE	25_52
UP000000803_7227	P36193	22	40	Peptide	19	TRUE	20_40
UP000000803_7227	P36193	43	64	Propeptide	22	TRUE	43_64
UP000000803_7227	O77150	28	43	Peptide	16	TRUE	29_43
UP000000803_7227	O77150	21	27	Propeptide	7	TRUE	21_28
UP000000803_7227	P17207	18	40	Propeptide	23	TRUE	18_40
UP000000803_7227	O96690	83	100	Peptide	18	TRUE	83_100
UP000000803_7227	P10333	19	48	Peptide	30	FALSE
UP000000803_7227	P10333	49	67	Peptide	19	FALSE
UP000000803_7227	P10333	68	117	Peptide	50	FALSE
UP000000803_7227	P83869	23	46	Peptide	24	TRUE	23_46
UP000000803_7227	Q9VT52	30	48	Peptide	19	FALSE
UP000000803_7227	Q9VT52	92	120	Peptide	29	TRUE	94_120
UP000000803_7227	Q9VT52	51	89	Propeptide	39	FALSE
UP000000803_7227	Q9VQ66	41	62	Peptide	22	TRUE	42_63
UP000000803_7227	Q9VQ66	19	40	Propeptide	22	TRUE	19_41
UP000000803_7227	Q01819	659	682	Propeptide	24	TRUE	659_682
UP000000803_7227	Q9V521	1	50	Propeptide	50	FALSE
UP000000803_7227	P21663	24	57	Peptide	34	TRUE	24_57
UP000000803_7227	Q95NH6	24	46	Peptide	23	TRUE	22_48
UP000000803_7227	Q4V645	30	56	Peptide	27	TRUE	30_56
UP000000803_7227	P04814	23	30	Propeptide	8	FALSE
UP000000803_7227	P35005	23	30	Propeptide	8	FALSE
UP000000803_7227	Q8SXL2	27	39	Peptide	13	TRUE	25_39
UP000000803_7227	A1ZB64	24	40	Peptide	17	TRUE	25_40
UP000000803_7227	A1ZB64	19	23	Propeptide	5	TRUE	19_24
UP000000803_7227	C0HLZ9	122	144	Peptide	23	FALSE
UP000000803_7227	C0HLZ9	122	139	Peptide	18	FALSE
UP000000803_7227	C0HLZ9	149	171	Peptide	23	FALSE
UP000000803_7227	C0HLZ9	176	198	Peptide	23	FALSE
UP000000803_7227	C0HLZ9	176	196	Peptide	21	FALSE
UP000000803_7227	C0HLZ9	176	192	Peptide	17	FALSE
UP000000803_7227	C0HLZ9	199	204	Propeptide	6	FALSE
UP000000803_7227	Q8IRY7	401	410	Propeptide	10	FALSE
UP000000803_7227	P42279	23	27	Propeptide	5	TRUE	23_27
UP000000803_7227	P82706	28	43	Peptide	16	TRUE	29_43
UP000000803_7227	P82706	21	27	Propeptide	7	TRUE	21_28
UP000000803_7227	Q6IGX9	27	38	Peptide	12	TRUE	27_38
UP000000803_7227	Q6IGX9	42	72	Propeptide	31	TRUE	42_72
UP000000803_7227	Q9VVF7	66	74	Peptide	9	TRUE	66_74
UP000000803_7227	Q9VVF7	151	159	Peptide	9	TRUE	151_159
UP000000803_7227	Q9VVF7	163	175	Peptide	13	TRUE	163_175
UP000000803_7227	Q9VVF7	179	189	Peptide	11	TRUE	179_189
UP000000803_7227	Q9VVF7	193	202	Peptide	10	TRUE	193_202
UP000000803_7227	Q9VVF7	25	63	Propeptide	39	FALSE
UP000000803_7227	Q9VVF7	206	211	Propeptide	6	TRUE	206_211
UP000000803_7227	Q24049	36	59	Peptide	24	FALSE
UP000000803_7227	Q24049	62	93	Peptide	32	FALSE
UP000000803_7227	Q24049	152	180	Propeptide	29	FALSE
UP000000803_7227	P45884	21	34	Propeptide	14	TRUE	21_34
UP000000803_7227	Q9W1V6	1	48	Propeptide	48	FALSE
UP000000803_7227	Q9VN14	1363	1390	Propeptide	28	TRUE	1361_1390
UP000000803_7227	Q9V751	18	28	Propeptide	11	TRUE	18_28
UP000000803_7227	P09040	76	82	Peptide	7	FALSE
UP000000803_7227	P09040	114	122	Peptide	9	TRUE	114_122
UP000000803_7227	P09040	126	139	Peptide	14	TRUE	126_139
UP000000803_7227	P09040	34	73	Propeptide	40	FALSE
UP000000803_7227	P09040	86	111	Propeptide	26	TRUE	86_111
UP000000803_7227	Q24238	571	596	Propeptide	26	TRUE	571_596
UP000000803_7227	Q9NIP6	31	42	Peptide	12	TRUE	31_42
UP000000803_7227	Q9NIP6	83	92	Peptide	10	TRUE	83_92
UP000000803_7227	Q9NIP6	116	130	Peptide	15	TRUE	116_130
UP000000803_7227	Q9NIP6	22	28	Propeptide	7	TRUE	22_28
UP000000803_7227	Q9NIP6	45	80	Propeptide	36	TRUE	45_80
UP000000803_7227	Q9NIP6	95	113	Propeptide	19	TRUE	95_113
UP000000803_7227	Q9NIP6	134	151	Propeptide	18	TRUE	134_151
UP000000803_7227	Q9VV28	55	66	Peptide	12	FALSE
UP000000803_7227	Q9VV28	80	89	Peptide	10	FALSE
UP000000803_7227	Q9VV28	17	54	Propeptide	38	FALSE
UP000000803_7227	Q9VV28	67	79	Propeptide	13	FALSE
UP000000803_7227	P36192	21	52	Propeptide	32	TRUE	21_52
UP000000803_7227	Q9V8G0	24	39	Peptide	16	TRUE	25_39
UP000000803_7227	Q9V8G0	19	23	Propeptide	5	TRUE	19_24
UP000000803_7227	Q9VLK4	76	106	Peptide	31	TRUE	76_106
UP000000803_7227	Q9VLK4	26	75	Propeptide	50	TRUE	26_73
UP000000803_7227	Q9VLK4	112	116	Propeptide	5	TRUE	112_116
UP000000803_7227	Q9VT53	27	48	Peptide	22	TRUE	27_51
UP000000803_7227	Q9VT53	115	134	Peptide	20	TRUE	114_134
UP000000803_7227	P52905	20	27	Propeptide	8	TRUE	22_27
UP000000803_7227	P10674	626	652	Propeptide	27	TRUE	626_652
UP000000803_7227	P81829	133	147	Peptide	15	TRUE	133_147
UP000000803_7227	P81829	151	160	Propeptide	10	TRUE	151_160
UP000000803_7227	C0HKF8	22	35	Propeptide	14	FALSE
UP000000803_7227	Q26377	20	30	Peptide	11	TRUE	20_30
UP000000803_7227	Q26377	34	67	Peptide	34	FALSE
UP000000803_7227	Q9NFP1	532	558	Propeptide	27	TRUE	532_558
UP000000803_7227	Q9VBL7	18	40	Peptide	23	TRUE	18_40
UP000000803_7227	Q9VJ33	77	84	Propeptide	8	TRUE	77_84
UP000000803_7227	Q9VT51	27	50	Peptide	24	TRUE	27_50
UP000000803_7227	Q9VT51	108	137	Peptide	30	TRUE	108_137
UP000000803_7227	C0HKA3	23	30	Propeptide	8	FALSE
UP000000803_7227	Q4V4I9	23	35	Peptide	13	TRUE	23_35
UP000000803_7227	Q9VET0	35	62	Peptide	28	FALSE
UP000000803_7227	Q9VET0	27	32	Propeptide	6	FALSE
UP000000803_7227	Q9VET0	66	102	Propeptide	37	TRUE	66_102
UP000000803_7227	C0HKF7	22	35	Propeptide	14	FALSE
UP000000803_7227	Q9VC44	57	64	Peptide	8	TRUE	57_64
UP000000803_7227	Q9VC44	68	78	Peptide	11	TRUE	68_78
UP000000803_7227	Q9VC44	81	88	Peptide	8	TRUE	81_88
UP000000803_7227	Q9VC44	92	99	Peptide	8	TRUE	92_99
UP000000803_7227	Q9VC44	138	148	Peptide	11	TRUE	138_148
UP000000803_7227	Q9VC44	22	54	Propeptide	33	TRUE	22_54
UP000000803_7227	Q9VC44	103	135	Propeptide	33	TRUE	103_135
UP000000803_7227	Q9U5V6	1	39	Peptide	39	FALSE
UP000000803_7227	O46201	17	25	Peptide	9	TRUE	17_25
UP000000803_7227	P81160	22	52	Peptide	31	TRUE	22_54
UP000000803_7227	Q9VV72	442	467	Propeptide	26	TRUE	442_467
UP000000803_7227	P61849	87	96	Peptide	10	TRUE	87_96
UP000000803_7227	P35004	23	30	Propeptide	8	FALSE
UP000000803_7227	Q9VCW0	52	60	Peptide	9	TRUE	52_60
UP000000803_7227	Q9VCW0	24	49	Propeptide	26	TRUE	24_49
UP000001038_8090	Q8AYR6	110	131	Peptide	22	TRUE	110_131
UP000001038_8090	Q91185	1	32	Peptide	32	TRUE	1_32
UP000001038_8090	Q800I7	97	121	Peptide	25	TRUE	97_121
UP000001038_8090	Q9DGC8	22	31	Peptide	10	TRUE	22_31
UP000001038_8090	Q9DD49	24	33	Peptide	10	TRUE	24_33
UP000001038_8090	Q9DGC9	22	31	Peptide	10	TRUE	22_31
UP000001038_8090	Q9DGC9	35	80	Peptide	46	TRUE	35_80
UP000001038_8090	H2LID1	107	131	Propeptide	25	TRUE	107_131
UP000001038_8090	P31580	21	70	Propeptide	50	TRUE	21_70
UP000001038_8090	Q8UW64	1	18	Propeptide	18	TRUE	1_18
UP000001038_8090	Q800I8	91	112	Peptide	22	FALSE
UP000001038_8090	Q8AYR5	103	126	Peptide	24	TRUE	103_126
UP000001055_321614	Q69IF8	20	65	Propeptide	46	TRUE	20_66
UP000001300_284591	Q6CHU5	18	52	Propeptide	35	TRUE	18_52
UP000001300_284591	Q6C794	117	124	Propeptide	8	TRUE	117_124
UP000001300_284591	Q36258	1	6	Propeptide	6	TRUE	1_6
UP000001312_665079	A7E8H4	117	123	Propeptide	7	TRUE	117_123
UP000001449_35128	A0T0W2	345	360	Propeptide	16	TRUE	345_360
UP000001449_35128	A0T0S8	1	7	Propeptide	7	TRUE	1_7
UP000001450_36329	Q7K740	375	397	Propeptide	23	TRUE	376_397
UP000001450_36329	Q8I6T1	427	448	Propeptide	22	TRUE	428_448
UP000001450_36329	C6KSX0	323	347	Propeptide	25	TRUE	323_347
UP000001450_36329	Q9TY95	843	886	Propeptide	44	FALSE
UP000001450_36329	Q8IDN0	416	439	Propeptide	24	TRUE	416_439
UP000001450_36329	Q8ILP3	946	969	Propeptide	24	TRUE	947_969
UP000001450_36329	Q8I423	316	349	Propeptide	34	FALSE
UP000001450_36329	Q8I1Y4	456	478	Propeptide	23	TRUE	456_478
UP000001519_9595	A4H202	23	72	Peptide	50	TRUE	23_72
UP000001519_9595	Q1KLY3	132	170	Peptide	39	TRUE	132_170
UP000001519_9595	Q1KLY3	134	170	Peptide	37	TRUE	132_170
UP000001519_9595	Q9GLP6	25	34	Peptide	10	FALSE
UP000001519_9595	Q9GLP6	25	33	Peptide	9	FALSE
UP000001519_9595	Q9GLP6	25	32	Peptide	8	FALSE
UP000001519_9595	Q9GLP6	25	31	Peptide	7	FALSE
UP000001519_9595	Q9GLP6	25	29	Peptide	5	FALSE
UP000001519_9595	Q9GLP6	26	32	Peptide	7	FALSE
UP000001519_9595	Q9GLP6	27	32	Peptide	6	FALSE
UP000001519_9595	P84349	24	51	Propeptide	28	TRUE	24_51
UP000001519_9595	A4H215	23	66	Peptide	44	TRUE	23_66
UP000001519_9595	A4H211	21	65	Peptide	45	TRUE	20_65
UP000001519_9595	Q95M68	33	68	Peptide	36	TRUE	33_68
UP000001519_9595	Q95M68	22	32	Propeptide	11	TRUE	22_32
UP000001519_9595	A4H220	20	62	Peptide	43	FALSE
UP000001519_9595	Q6YK33	25	54	Peptide	30	TRUE	25_54
UP000001519_9595	Q6YK33	90	110	Peptide	21	TRUE	90_110
UP000001519_9595	Q6YK33	57	87	Propeptide	31	TRUE	57_87
UP000001519_9595	A4H1Z9	23	67	Peptide	45	TRUE	23_67
UP000001519_9595	A4H235	21	67	Peptide	47	TRUE	21_67
UP000001519_9595	P40252	231	253	Propeptide	23	TRUE	231_253
UP000001519_9595	P01923	95	103	Peptide	9	FALSE
UP000001554_7739	C3Z6E6	95	119	Peptide	25	TRUE	95_119
UP000001554_7739	C3Z6E6	123	131	Propeptide	9	TRUE	123_131
UP000001555_6945	Q8MVA6	24	69	Peptide	46	FALSE
UP000001593_45351	A7SCE5	21	36	Propeptide	16	TRUE	21_36
UP000001593_45351	A7ST80	22	48	Propeptide	27	TRUE	22_48
UP000001593_45351	B1NWR7	21	36	Propeptide	16	TRUE	21_36
UP000001593_45351	P0CH46	21	36	Propeptide	16	TRUE	21_36
UP000001593_45351	P0CH90	21	36	Propeptide	16	TRUE	21_36
UP000001593_45351	B1NWS4	21	36	Propeptide	16	TRUE	21_36
UP000001593_45351	B1NWS8	21	36	Propeptide	16	TRUE	21_36
UP000001593_45351	P0CH45	21	36	Propeptide	16	TRUE	21_36
UP000001593_45351	B1NWR6	21	36	Propeptide	16	TRUE	21_36
UP000001593_45351	A7RMN1	22	34	Propeptide	13	TRUE	22_32
UP000001593_45351	A7SRR3	24	51	Propeptide	28	TRUE	24_51
UP000001593_45351	B1NWS1	21	36	Propeptide	16	TRUE	21_36
UP000001805_367110	P48503	1	8	Propeptide	8	FALSE
UP000001805_367110	P02807	2	26	Peptide	25	TRUE	2_26
UP000001805_367110	Q01301	29	39	Peptide	11	TRUE	29_41
UP000001805_367110	Q01301	126	136	Peptide	11	TRUE	126_136
UP000001805_367110	Q01301	144	154	Peptide	11	TRUE	144_154
UP000001805_367110	Q01301	165	175	Peptide	11	TRUE	165_175
UP000001805_367110	Q01301	193	203	Peptide	11	TRUE	193_205
UP000001805_367110	Q01301	17	28	Propeptide	12	TRUE	17_28
UP000001805_367110	Q01301	120	125	Propeptide	6	FALSE
UP000001805_367110	Q01301	157	164	Propeptide	8	TRUE	157_164
UP000001805_367110	Q01301	179	192	Propeptide	14	TRUE	179_192
UP000001805_367110	P09646	21	49	Propeptide	29	TRUE	20_49
UP000001805_367110	P87252	1	16	Propeptide	16	FALSE
UP000001805_367110	P07056	25	32	Propeptide	8	FALSE
UP000001805_367110	Q01284	1	15	Propeptide	15	FALSE
UP000001805_367110	P06811	22	49	Propeptide	28	FALSE
UP000001805_367110	P06811	607	619	Propeptide	13	TRUE	608_619
UP000001805_367110	P37212	1	14	Propeptide	14	TRUE	1_14
UP000001805_367110	Q7RZ85	18	30	Propeptide	13	TRUE	18_33
UP000001805_367110	P22702	1	24	Peptide	24	TRUE	1_24
UP000001805_367110	Q9C169	19	30	Propeptide	12	TRUE	19_31
UP000001805_367110	Q8WZY7	117	121	Propeptide	5	TRUE	117_121
UP000001805_367110	P14804	20	35	Propeptide	16	TRUE	20_35
UP000001940_6239	O17058	54	64	Peptide	11	TRUE	54_64
UP000001940_6239	O17058	26	51	Propeptide	26	TRUE	26_51
UP000001940_6239	Q9XW71	29	35	Peptide	7	TRUE	29_35
UP000001940_6239	Q9XW71	38	43	Peptide	6	TRUE	38_43
UP000001940_6239	Q9XW71	20	26	Propeptide	7	TRUE	20_26
UP000001940_6239	Q9XW71	47	89	Propeptide	43	TRUE	47_89
UP000001940_6239	G5EFN6	75	82	Peptide	8	TRUE	75_82
UP000001940_6239	G5EFN6	86	93	Peptide	8	TRUE	86_93
UP000001940_6239	Q21156	32	40	Peptide	9	TRUE	32_40
UP000001940_6239	Q21156	43	54	Peptide	12	TRUE	43_54
UP000001940_6239	Q21156	58	72	Peptide	15	TRUE	58_73
UP000001940_6239	Q21156	76	85	Peptide	10	TRUE	76_85
UP000001940_6239	Q21156	23	29	Propeptide	7	TRUE	21_29
UP000001940_6239	Q21156	88	110	Propeptide	23	TRUE	88_110
UP000001940_6239	Q23430	19	57	Propeptide	39	FALSE
UP000001940_6239	Q09626	20	51	Propeptide	32	TRUE	20_49
UP000001940_6239	Q9N4V0	86	93	Peptide	8	TRUE	86_93
UP000001940_6239	Q9N4V0	104	111	Peptide	8	TRUE	104_111
UP000001940_6239	Q9N4V0	122	129	Peptide	8	TRUE	122_129
UP000001940_6239	Q9N4V0	140	147	Peptide	8	TRUE	140_147
UP000001940_6239	Q9N4V0	161	169	Peptide	9	TRUE	161_169
UP000001940_6239	Q9N4V0	173	180	Peptide	8	TRUE	173_180
UP000001940_6239	Q9N4V0	198	205	Peptide	8	TRUE	198_205
UP000001940_6239	Q9N4V0	97	101	Propeptide	5	TRUE	97_101
UP000001940_6239	Q9N4V0	115	119	Propeptide	5	TRUE	115_119
UP000001940_6239	Q9N4V0	133	137	Propeptide	5	TRUE	133_137
UP000001940_6239	Q9N4V0	151	158	Propeptide	8	TRUE	151_158
UP000001940_6239	Q9N4V0	184	195	Propeptide	12	TRUE	184_195
UP000001940_6239	G5EEC2	52	62	Peptide	11	TRUE	52_62
UP000001940_6239	G5EEC2	65	75	Peptide	11	TRUE	65_75
UP000001940_6239	G5EEC2	79	89	Peptide	11	TRUE	79_89
UP000001940_6239	G5EEC2	93	103	Peptide	11	TRUE	93_103
UP000001940_6239	G5EEC2	107	117	Peptide	11	TRUE	107_117
UP000001940_6239	G5EEC2	120	130	Peptide	11	TRUE	120_130
UP000001940_6239	G5EEC2	133	143	Peptide	11	TRUE	133_143
UP000001940_6239	G5EEC2	147	157	Peptide	11	TRUE	147_157
UP000001940_6239	G5EEC2	20	49	Propeptide	30	TRUE	20_49
UP000001940_6239	G5EEC2	161	177	Propeptide	17	TRUE	161_177
UP000001940_6239	O44664	23	29	Peptide	7	FALSE
UP000001940_6239	O44664	32	39	Peptide	8	FALSE
UP000001940_6239	O44664	42	47	Peptide	6	FALSE
UP000001940_6239	O44664	50	55	Peptide	6	FALSE
UP000001940_6239	O44664	58	63	Peptide	6	FALSE
UP000001940_6239	O44664	66	71	Peptide	6	FALSE
UP000001940_6239	Q19165	20	30	Peptide	11	TRUE	20_30
UP000001940_6239	Q19165	33	39	Peptide	7	TRUE	33_39
UP000001940_6239	Q19165	54	60	Peptide	7	TRUE	54_60
UP000001940_6239	Q19165	84	90	Peptide	7	TRUE	84_90
UP000001940_6239	Q19165	107	113	Peptide	7	TRUE	107_113
UP000001940_6239	Q19165	139	145	Peptide	7	TRUE	139_145
UP000001940_6239	Q19165	162	168	Peptide	7	TRUE	162_168
UP000001940_6239	Q19165	42	51	Propeptide	10	TRUE	42_51
UP000001940_6239	Q19165	63	81	Propeptide	19	TRUE	64_81
UP000001940_6239	Q19165	93	104	Propeptide	12	TRUE	94_104
UP000001940_6239	Q19165	116	136	Propeptide	21	TRUE	117_136
UP000001940_6239	Q19165	148	159	Propeptide	12	TRUE	149_159
UP000001940_6239	Q7YX32	58	64	Peptide	7	TRUE	58_64
UP000001940_6239	Q7YX32	68	74	Peptide	7	TRUE	68_74
UP000001940_6239	Q7YX32	78	84	Peptide	7	TRUE	78_84
UP000001940_6239	Q7YX32	25	55	Propeptide	31	TRUE	25_55
UP000001940_6239	Q7YX32	87	92	Propeptide	6	TRUE	87_92
UP000001940_6239	G3MU46	25	35	Peptide	11	FALSE
UP000001940_6239	G3MU46	49	60	Peptide	12	TRUE	49_60
UP000001940_6239	G3MU46	88	118	Peptide	31	TRUE	88_118
UP000001940_6239	G3MU46	20	24	Propeptide	5	FALSE
UP000001940_6239	G3MU46	39	46	Propeptide	8	TRUE	39_46
UP000001940_6239	G3MU46	64	85	Propeptide	22	TRUE	64_85
UP000001940_6239	Q09627	16	56	Propeptide	41	TRUE	16_54
UP000001940_6239	H2KZ60	1178	1196	Propeptide	19	TRUE	1177_1196
UP000001940_6239	P34405	38	47	Peptide	10	FALSE
UP000001940_6239	P34405	25	36	Propeptide	12	FALSE
UP000001940_6239	P34405	50	83	Propeptide	34	TRUE	50_83
UP000001940_6239	Q09367	109	131	Peptide	23	TRUE	109_131
UP000001940_6239	Q22396	21	29	Propeptide	9	TRUE	21_29
UP000001940_6239	Q09490	117	123	Propeptide	7	TRUE	117_123
UP000001940_6239	P55956	18	55	Propeptide	38	TRUE	18_55
UP000001940_6239	Q18060	34	58	Peptide	25	FALSE
UP000001940_6239	Q18060	61	91	Peptide	31	FALSE
UP000001940_6239	G5EGP8	23	64	Propeptide	42	TRUE	23_64
UP000001940_6239	O44516	330	348	Propeptide	19	TRUE	329_348
UP000001940_6239	Q18184	38	60	Peptide	23	TRUE	38_60
UP000001940_6239	Q18184	24	35	Propeptide	12	TRUE	24_35
UP000001940_6239	Q18184	64	89	Propeptide	26	TRUE	64_89
UP000001940_6239	O44663	23	29	Peptide	7	FALSE
UP000001940_6239	O44663	32	39	Peptide	8	FALSE
UP000001940_6239	O44663	42	46	Peptide	5	FALSE
UP000001940_6239	O44663	49	53	Peptide	5	FALSE
UP000001940_6239	O44663	61	67	Peptide	7	FALSE
UP000001940_6239	Q4R128	20	30	Peptide	11	FALSE
UP000001940_6239	Q18502	66	72	Peptide	7	TRUE	66_72
UP000001940_6239	Q18502	93	99	Peptide	7	TRUE	93_99
UP000001940_6239	Q18502	20	63	Propeptide	44	TRUE	20_63
UP000001940_6239	Q18502	75	90	Propeptide	16	TRUE	76_90
UP000001940_6239	O44185	46	60	Peptide	15	FALSE
UP000001940_6239	O44185	52	60	Peptide	9	TRUE	52_60
UP000001940_6239	O44185	64	73	Peptide	10	TRUE	64_73
UP000001940_6239	O44185	76	85	Peptide	10	TRUE	76_85
UP000001940_6239	O44185	89	98	Peptide	10	TRUE	89_98
UP000001940_6239	O44185	101	110	Peptide	10	TRUE	101_110
UP000001940_6239	O44185	114	123	Peptide	10	TRUE	114_123
UP000001940_6239	O44185	126	135	Peptide	10	TRUE	126_135
UP000001940_6239	O44185	138	146	Peptide	9	TRUE	138_146
UP000001940_6239	O44185	149	157	Peptide	9	TRUE	149_157
UP000001940_6239	O44185	18	43	Propeptide	26	FALSE
UP000001940_6239	Q22710	21	61	Propeptide	41	TRUE	21_61
UP000001940_6239	Q8MPY9	51	61	Peptide	11	TRUE	51_61
UP000001940_6239	Q8MPY9	65	82	Peptide	18	TRUE	65_82
UP000001940_6239	Q8MPY9	20	48	Propeptide	29	TRUE	20_48
UP000001940_6239	O44662	23	29	Peptide	7	FALSE
UP000001940_6239	O44662	32	39	Peptide	8	FALSE
UP000001940_6239	O44662	42	49	Peptide	8	FALSE
UP000001940_6239	O44662	52	56	Peptide	5	FALSE
UP000001940_6239	O44662	59	64	Peptide	6	FALSE
UP000001940_6239	O44662	67	73	Peptide	7	FALSE
UP000001940_6239	Q9N4D8	18	29	Peptide	12	FALSE
UP000001940_6239	Q9N4D8	32	65	Peptide	34	FALSE
UP000001940_6239	Q9N4D8	68	74	Peptide	7	FALSE
UP000001940_6239	Q9N4D8	77	123	Peptide	47	FALSE
UP000001940_6239	P56174	20	58	Propeptide	39	TRUE	20_56
UP000001940_6239	Q18234	57	65	Peptide	9	TRUE	57_65
UP000001940_6239	Q9N5R0	18	67	Propeptide	50	TRUE	18_67
UP000001940_6239	Q09553	206	228	Propeptide	23	TRUE	206_228
UP000001940_6239	Q23212	28	35	Peptide	8	TRUE	28_35
UP000001940_6239	Q23212	75	82	Peptide	8	TRUE	75_82
UP000001940_6239	Q23212	86	95	Peptide	10	TRUE	86_95
UP000001940_6239	Q23212	99	111	Peptide	13	TRUE	99_111
UP000001940_6239	Q23212	115	126	Peptide	12	TRUE	115_126
UP000001940_6239	Q23212	145	155	Peptide	11	TRUE	145_155
UP000001940_6239	Q23212	159	171	Peptide	13	TRUE	159_171
UP000001940_6239	Q23212	175	182	Peptide	8	TRUE	175_182
UP000001940_6239	Q23212	39	73	Propeptide	35	TRUE	39_74
UP000001940_6239	Q23212	130	142	Propeptide	13	TRUE	130_141
UP000001940_6239	Q03561	68	82	Peptide	15	FALSE
UP000001940_6239	Q09982	55	59	Peptide	5	TRUE	55_59
UP000001940_6239	Q09982	76	80	Peptide	5	FALSE
UP000001940_6239	Q09982	94	98	Peptide	5	FALSE
UP000001940_6239	Q09982	23	54	Propeptide	32	TRUE	23_54
UP000001940_6239	Q93409	100	112	Peptide	13	TRUE	100_112
UP000001940_6239	Q93409	117	129	Peptide	13	TRUE	117_129
UP000001940_6239	Q9TZP5	1	8	Propeptide	8	TRUE	1_9
UP000001940_6239	O61466	43	51	Peptide	9	TRUE	43_51
UP000001940_6239	O61466	54	61	Peptide	8	TRUE	54_61
UP000001940_6239	O61466	85	91	Peptide	7	TRUE	85_91
UP000001940_6239	O61466	1	41	Propeptide	41	FALSE
UP000001940_6239	O61466	64	82	Propeptide	19	TRUE	64_82
UP000001940_6239	Q09628	20	55	Propeptide	36	TRUE	19_53
UP000001940_6239	Q22328	576	622	Propeptide	47	FALSE
UP000001940_6239	O44665	23	29	Peptide	7	FALSE
UP000001940_6239	O44665	32	39	Peptide	8	FALSE
UP000001940_6239	O44665	42	47	Peptide	6	FALSE
UP000001940_6239	O44665	50	55	Peptide	6	FALSE
UP000001940_6239	O44665	58	63	Peptide	6	FALSE
UP000001940_6239	O17264	18	57	Propeptide	40	TRUE	18_57
UP000001940_6239	Q9XWV7	104	110	Peptide	7	TRUE	104_110
UP000001940_6239	Q9XWV7	114	120	Peptide	7	TRUE	114_120
UP000001940_6239	Q9XWV7	124	130	Peptide	7	TRUE	124_130
UP000001940_6239	Q9XWV7	134	140	Peptide	7	TRUE	134_140
UP000001940_6239	Q9XVX1	70	76	Peptide	7	TRUE	70_76
UP000001940_6239	Q9XVX1	21	67	Propeptide	47	TRUE	21_67
UP000001940_6239	Q9XVX1	80	89	Propeptide	10	TRUE	80_88
UP000001940_6239	Q18806	467	487	Propeptide	21	TRUE	468_487
UP000001940_6239	Q93702	47	55	Peptide	9	TRUE	47_55
UP000001940_6239	Q93702	59	67	Peptide	9	TRUE	59_67
UP000001940_6239	Q93702	71	79	Peptide	9	TRUE	71_79
UP000001940_6239	Q93702	20	46	Propeptide	27	TRUE	20_44
UP000001940_6239	Q93702	83	93	Propeptide	11	TRUE	83_93
UP000001940_6239	P41855	71	76	Peptide	6	TRUE	70_76
UP000001940_6239	P41855	89	98	Peptide	10	TRUE	89_98
UP000001940_6239	P41855	101	108	Peptide	8	TRUE	101_108
UP000001940_6239	P41855	111	120	Peptide	10	TRUE	111_120
UP000001940_6239	P41855	123	130	Peptide	8	TRUE	123_130
UP000001940_6239	P41855	133	142	Peptide	10	TRUE	133_142
UP000001940_6239	P41855	146	154	Peptide	9	TRUE	146_154
UP000001940_6239	P41855	168	173	Peptide	6	TRUE	167_173
UP000001940_6239	P41855	22	68	Propeptide	47	FALSE
UP000001940_6239	P41855	79	86	Propeptide	8	TRUE	79_86
UP000001940_6239	P41855	157	165	Propeptide	9	TRUE	157_166
UP000002149_214684	P0CO54	118	126	Propeptide	9	TRUE	118_126
UP000002149_214684	P0CP28	21	43	Propeptide	23	TRUE	18_46
UP000002149_214684	P0CP76	19	39	Propeptide	21	TRUE	19_39
UP000002149_214684	P0CP76	386	410	Propeptide	25	TRUE	387_410
UP000002195_44689	Q54LC3	119	147	Propeptide	29	FALSE
UP000002195_44689	P12019	24	49	Propeptide	26	TRUE	24_46
UP000002195_44689	Q54T57	107	131	Propeptide	25	TRUE	108_131
UP000002195_44689	P54660	119	143	Propeptide	25	TRUE	120_143
UP000002195_44689	P34115	709	730	Propeptide	22	TRUE	709_730
UP000002195_44689	P34098	23	40	Propeptide	18	TRUE	23_37
UP000002195_44689	Q8T1G6	139	181	Propeptide	43	FALSE
UP000002195_44689	Q54QR2	1	34	Propeptide	34	TRUE	1_34
UP000002195_44689	Q54SJ8	126	148	Propeptide	23	TRUE	128_148
UP000002195_44689	Q54IM7	120	144	Propeptide	25	TRUE	120_144
UP000002195_44689	Q86A85	1	21	Propeptide	21	TRUE	1_21
UP000002195_44689	Q54EQ7	445	468	Propeptide	24	TRUE	445_468
UP000002195_44689	Q54LC1	119	147	Propeptide	29	FALSE
UP000002195_44689	Q54LC2	119	147	Propeptide	29	FALSE
UP000002195_44689	Q54LM2	183	203	Propeptide	21	TRUE	182_203
UP000002195_44689	Q8T1G4	139	181	Propeptide	43	FALSE
UP000002195_44689	Q553T1	323	344	Propeptide	22	TRUE	323_344
UP000002195_44689	Q23892	25	69	Propeptide	45	FALSE
UP000002195_44689	Q54BG3	145	171	Propeptide	27	TRUE	148_171
UP000002195_44689	Q54LB9	119	147	Propeptide	29	FALSE
UP000002195_44689	O76856	19	48	Propeptide	30	TRUE	19_47
UP000002195_44689	Q5FXM5	18	52	Peptide	35	FALSE
UP000002195_44689	Q8T1G5	139	181	Propeptide	43	FALSE
UP000002195_44689	P12729	148	168	Propeptide	21	TRUE	148_168
UP000002195_44689	P08796	493	514	Propeptide	22	TRUE	493_514
UP000002195_44689	Q54LC0	119	147	Propeptide	29	FALSE
UP000002195_44689	Q54N81	434	455	Propeptide	22	TRUE	434_455
UP000002195_44689	Q54M25	118	145	Propeptide	28	FALSE
UP000002195_44689	Q54GU3	213	234	Propeptide	22	TRUE	213_234
UP000002195_44689	Q1ZXQ9	162	187	Propeptide	26	TRUE	161_187
UP000002195_44689	Q55GJ6	1	14	Propeptide	14	TRUE	1_14
UP000002195_44689	Q54LH6	150	171	Propeptide	22	TRUE	150_171
UP000002195_44689	P34116	709	734	Propeptide	26	FALSE
UP000002195_44689	Q9GP84	134	155	Propeptide	22	TRUE	134_155
UP000002254_9615	P09582	18	24	Propeptide	7	TRUE	18_24
UP000002254_9615	O77559	22	41	Peptide	20	FALSE
UP000002254_9615	O77559	45	92	Propeptide	48	FALSE
UP000002254_9615	O77559	153	188	Propeptide	36	TRUE	153_188
UP000002254_9615	P68004	1	36	Peptide	36	TRUE	1_36
UP000002254_9615	P68004	3	36	Peptide	34	TRUE	1_36
UP000002254_9615	O46501	233	255	Propeptide	23	TRUE	233_255
UP000002254_9615	P07499	24	53	Peptide	30	FALSE
UP000002254_9615	P07499	54	90	Peptide	37	FALSE
UP000002254_9615	P07499	102	121	Peptide	20	FALSE
UP000002254_9615	P07499	117	149	Peptide	33	FALSE
UP000002254_9615	P07499	118	149	Peptide	32	FALSE
UP000002254_9615	P07499	119	143	Peptide	25	FALSE
UP000002254_9615	P07499	122	149	Peptide	28	FALSE
UP000002254_9615	P07499	125	149	Peptide	25	TRUE	126_149
UP000002254_9615	P07499	125	148	Peptide	24	TRUE	126_149
UP000002254_9615	P07499	126	149	Peptide	24	TRUE	126_149
UP000002254_9615	P07499	126	148	Peptide	23	TRUE	126_149
UP000002254_9615	P07499	126	146	Peptide	21	TRUE	126_149
UP000002254_9615	P07499	91	101	Propeptide	11	FALSE
UP000002254_9615	P49926	154	194	Peptide	41	TRUE	154_194
UP000002254_9615	Q862Z3	621	642	Propeptide	22	FALSE
UP000002254_9615	Q9TU53	21	32	Propeptide	12	TRUE	21_32
UP000002254_9615	P06596	16	22	Propeptide	7	TRUE	16_22
UP000002254_9615	O02678	17	37	Propeptide	21	TRUE	17_36
UP000002254_9615	P13206	53	91	Peptide	39	FALSE
UP000002254_9615	P13206	53	73	Peptide	21	TRUE	53_73
UP000002254_9615	P13206	26	50	Propeptide	25	TRUE	26_50
UP000002254_9615	P40765	1	35	Peptide	35	FALSE
UP000002254_9615	P40765	1	25	Peptide	25	FALSE
UP000002254_9615	Q28896	26	45	Peptide	20	FALSE
UP000002254_9615	Q28896	46	67	Propeptide	22	FALSE
UP000002254_9615	P34962	1	25	Peptide	25	FALSE
UP000002254_9615	P34962	18	25	Peptide	8	TRUE	18_25
UP000002254_9615	Q8SQ41	17	59	Propeptide	43	TRUE	17_59
UP000002254_9615	P49670	31	43	Peptide	13	FALSE
UP000002254_9615	P49670	89	116	Peptide	28	FALSE
UP000002254_9615	P49670	103	116	Peptide	14	TRUE	103_116
UP000002254_9615	P52211	143	175	Peptide	33	FALSE
UP000002254_9615	P52211	25	34	Propeptide	10	TRUE	25_34
UP000002254_9615	P19708	112	129	Propeptide	18	FALSE
UP000002254_9615	P63289	1	28	Peptide	28	TRUE	1_28
UP000002254_9615	Q5U9D2	61	85	Peptide	25	TRUE	61_85
UP000002254_9615	Q5U9D2	23	54	Propeptide	32	FALSE
UP000002254_9615	P52212	26	31	Propeptide	6	FALSE
UP000002254_9615	Q9GMY6	16	60	Propeptide	45	TRUE	16_60
UP000002254_9615	P17716	35	70	Peptide	36	TRUE	34_70
UP000002254_9615	P17716	23	31	Propeptide	9	TRUE	23_31
UP000002254_9615	P17716	74	89	Propeptide	16	TRUE	74_89
UP000002254_9615	P19236	16	30	Propeptide	15	TRUE	16_30
UP000002254_9615	Q29393	17	30	Propeptide	14	TRUE	17_30
UP000002254_9615	Q9TSX8	493	514	Propeptide	22	TRUE	491_514
UP000002254_9615	P08989	24	50	Peptide	27	TRUE	24_50
UP000002254_9615	P08989	41	50	Peptide	10	FALSE
UP000002254_9615	P19090	18	22	Propeptide	5	TRUE	18_22
UP000002254_9615	P49822	19	24	Propeptide	6	TRUE	19_24
UP000002254_9615	Q6X7V3	25	58	Peptide	34	TRUE	25_57
UP000002254_9615	Q6X7V3	107	132	Peptide	26	TRUE	107_132
UP000002254_9615	Q6X7V3	61	104	Propeptide	44	TRUE	61_104
UP000002254_9615	Q9BEF8	24	51	Peptide	28	TRUE	24_50
UP000002254_9615	Q9BEF8	76	98	Peptide	23	FALSE
UP000002254_9615	Q9BEF8	52	75	Propeptide	24	FALSE
UP000002254_9615	Q9BEF8	99	117	Propeptide	19	FALSE
UP000002254_9615	P15944	21	30	Propeptide	10	TRUE	21_30
UP000002254_9615	P29794	21	50	Peptide	30	TRUE	21_50
UP000002254_9615	P29794	53	89	Peptide	37	FALSE
UP000002254_9615	P29794	53	81	Peptide	29	TRUE	53_81
UP000002254_9615	P29794	92	128	Peptide	37	FALSE
UP000002254_9615	P29794	98	128	Peptide	31	TRUE	98_128
UP000002254_9615	P29794	98	127	Peptide	30	TRUE	98_128
UP000002254_9615	P29794	146	178	Peptide	33	TRUE	146_178
UP000002254_9615	P29794	84	89	Propeptide	6	FALSE
UP000002254_9615	P29794	131	145	Propeptide	15	TRUE	131_143
UP000002254_9615	P19540	22	39	Propeptide	18	TRUE	22_39
UP000002254_9615	P19540	186	217	Propeptide	32	TRUE	187_217
UP000002254_9615	P10673	143	148	Peptide	6	TRUE	143_148
UP000002254_9615	P10673	151	170	Peptide	20	FALSE
UP000002254_9615	P10673	151	163	Peptide	13	TRUE	151_163
UP000002254_9615	P10673	166	170	Peptide	5	TRUE	166_170
UP000002254_9615	P25291	485	509	Propeptide	25	TRUE	485_509
UP000002254_9615	Q9MZV7	298	316	Propeptide	19	TRUE	298_316
UP000002254_9615	Q765Z4	89	109	Peptide	21	TRUE	89_109
UP000002254_9615	P50997	1	5	Propeptide	5	TRUE	1_5
UP000002254_9615	Q7YRU7	24	48	Propeptide	25	TRUE	24_48
UP000002254_9615	Q4LAL9	19	64	Propeptide	46	TRUE	21_63
UP000002254_9615	Q8MKI5	1	9	Propeptide	9	FALSE
UP000002254_9615	Q8MKI5	10	28	Propeptide	19	FALSE
UP000002254_9615	P68213	1	16	Peptide	16	FALSE
UP000002254_9615	Q75V93	82	127	Peptide	46	TRUE	82_127
UP000002254_9615	Q9TS44	1	49	Peptide	49	FALSE
UP000002254_9615	Q9TS44	20	58	Peptide	39	FALSE
UP000002254_9615	Q9TS44	26	58	Peptide	33	FALSE
UP000002254_9615	Q9TS44	34	58	Peptide	25	FALSE
UP000002254_9615	Q9TS44	41	58	Peptide	18	FALSE
UP000002254_9615	Q9TS44	47	58	Peptide	12	FALSE
UP000002254_9615	Q9TS44	51	58	Peptide	8	FALSE
UP000002254_9615	Q9TS44	52	58	Peptide	7	FALSE
UP000002254_9615	Q9TS44	54	58	Peptide	5	FALSE
UP000002254_9615	Q28278	21	42	Propeptide	22	TRUE	21_42
UP000002254_9615	P16859	107	140	Peptide	34	FALSE
UP000002254_9615	P16859	109	140	Peptide	32	TRUE	112_140
UP000002254_9615	P16859	112	140	Peptide	29	TRUE	112_140
UP000002254_9615	P12064	49	69	Peptide	21	FALSE
UP000002254_9615	P12064	25	46	Propeptide	22	FALSE
UP000002254_9615	Q3YIX4	1	12	Peptide	12	FALSE
UP000002254_9615	P33712	119	153	Propeptide	35	FALSE
UP000002254_9615	Q9MYV1	83	119	Peptide	37	TRUE	83_119
UP000002254_9615	P01353	59	92	Peptide	34	FALSE
UP000002254_9615	P01353	76	92	Peptide	17	TRUE	76_92
UP000002254_9615	P01353	22	58	Propeptide	37	FALSE
UP000002254_9615	P01353	96	104	Propeptide	9	TRUE	96_104
UP000002254_9615	P09910	1	27	Peptide	27	TRUE	1_27
UP000002254_9615	Q9GKQ8	24	49	Propeptide	26	TRUE	24_49
UP000002254_9615	Q6DYE7	23	65	Propeptide	43	TRUE	23_64
UP000002254_9615	P06872	16	23	Propeptide	8	TRUE	16_23
UP000002254_9615	Q75V94	82	127	Peptide	46	FALSE
UP000002254_9615	P54828	133	138	Propeptide	6	TRUE	133_138
UP000002254_9615	Q9TRM8	26	60	Peptide	35	FALSE
UP000002254_9615	Q9TRM8	154	177	Peptide	24	TRUE	154_177
UP000002254_9615	Q9XSR0	1	36	Propeptide	36	TRUE	1_36
UP000002254_9615	Q9GLF6	33	65	Peptide	33	TRUE	33_65
UP000002254_9615	Q9GLF6	69	96	Peptide	28	TRUE	69_96
UP000002254_9615	Q9GLF6	97	130	Propeptide	34	TRUE	100_130
UP000002254_9615	P06871	16	23	Propeptide	8	TRUE	16_23
UP000002254_9615	Q867B0	9	18	Propeptide	10	FALSE
UP000002254_9615	P02677	1	19	Peptide	19	FALSE
UP000002254_9615	P01321	25	54	Peptide	30	TRUE	25_54
UP000002254_9615	P01321	90	110	Peptide	21	TRUE	90_110
UP000002254_9615	P01321	57	87	Propeptide	31	TRUE	57_87
UP000002254_9615	Q5XXR2	110	128	Peptide	19	FALSE
UP000002254_9615	Q5XXR2	131	143	Peptide	13	FALSE
UP000002254_9615	Q5XXR2	147	165	Peptide	19	TRUE	147_165
UP000002254_9615	P60529	95	103	Peptide	9	FALSE
UP000002254_9615	Q71DR4	343	372	Propeptide	30	TRUE	343_372
UP000002254_9615	P19863	1	22	Peptide	22	TRUE	1_22
UP000002254_9615	P41547	85	116	Peptide	32	TRUE	85_116
UP000002254_9615	P41547	121	130	Propeptide	10	TRUE	121_130
UP000002254_9615	Q9TRY9	25	29	Propeptide	5	FALSE
UP000002254_9615	P01299	30	65	Peptide	36	TRUE	30_65
UP000002254_9615	P01299	69	88	Peptide	20	FALSE
UP000002254_9615	P01299	89	93	Propeptide	5	FALSE
UP000002277_9598	Q30KK9	20	62	Peptide	43	FALSE
UP000002277_9598	Q5CZK6	26	58	Peptide	33	TRUE	26_58
UP000002277_9598	Q5CZK6	115	139	Peptide	25	TRUE	115_139
UP000002277_9598	Q5CZK2	26	52	Peptide	27	TRUE	26_52
UP000002277_9598	Q5CZK2	119	142	Peptide	24	TRUE	119_142
UP000002277_9598	Q5IS80	688	713	Peptide	26	FALSE
UP000002277_9598	Q5IS80	688	711	Peptide	24	FALSE
UP000002277_9598	Q95NE0	286	314	Propeptide	29	TRUE	286_314
UP000002277_9598	A5A6K7	26	42	Propeptide	17	TRUE	28_42
UP000002277_9598	Q5G862	64	96	Peptide	33	TRUE	63_97
UP000002277_9598	Q5G862	20	63	Propeptide	44	TRUE	20_62
UP000002277_9598	Q2F9P2	21	60	Propeptide	40	TRUE	21_60
UP000002277_9598	P51454	6	34	Peptide	29	TRUE	4_34
UP000002277_9598	P51454	143	166	Peptide	24	TRUE	143_166
UP000002277_9598	Q95JD2	23	67	Peptide	45	TRUE	23_67
UP000002277_9598	Q5G861	56	94	Peptide	39	FALSE
UP000002277_9598	Q5G861	63	94	Peptide	32	TRUE	63_94
UP000002277_9598	Q5IS61	323	345	Propeptide	23	TRUE	323_345
UP000002277_9598	Q30KK5	21	67	Peptide	47	TRUE	21_67
UP000002277_9598	P60023	33	68	Peptide	36	TRUE	33_68
UP000002277_9598	P60023	22	32	Propeptide	11	TRUE	22_32
UP000002277_9598	A5A6M2	2	26	Peptide	25	TRUE	2_26
UP000002277_9598	A5A6H8	244	266	Peptide	23	TRUE	244_266
UP000002277_9598	Q9N2D0	301	340	Propeptide	40	FALSE
UP000002277_9598	P69907	96	104	Peptide	9	FALSE
UP000002277_9598	P51455	6	34	Peptide	29	TRUE	6_34
UP000002277_9598	P51455	143	166	Peptide	24	TRUE	143_166
UP000002277_9598	P61768	231	253	Propeptide	23	TRUE	231_253
UP000002277_9598	Q5G863	65	94	Peptide	30	TRUE	63_94
UP000002277_9598	Q5G863	20	64	Propeptide	45	TRUE	20_62
UP000002277_9598	Q5IAB9	23	72	Peptide	50	TRUE	23_72
UP000002277_9598	Q5R1V9	17	30	Propeptide	14	TRUE	17_30
UP000002277_9598	P60016	24	66	Propeptide	43	TRUE	24_66
UP000002277_9598	A5A6J6	199	211	Peptide	13	TRUE	199_211
UP000002277_9598	Q5CZK5	23	46	Peptide	24	TRUE	23_46
UP000002277_9598	Q5CZK5	115	135	Peptide	21	TRUE	115_135
UP000002277_9598	Q9GLN8	25	34	Peptide	10	FALSE
UP000002277_9598	Q9GLN8	25	33	Peptide	9	FALSE
UP000002277_9598	Q9GLN8	25	32	Peptide	8	FALSE
UP000002277_9598	Q9GLN8	25	31	Peptide	7	FALSE
UP000002277_9598	Q9GLN8	25	29	Peptide	5	FALSE
UP000002277_9598	Q9GLN8	26	32	Peptide	7	FALSE
UP000002277_9598	Q9GLN8	27	32	Peptide	6	FALSE
UP000002277_9598	Q5IAA9	27	70	Peptide	44	TRUE	27_70
UP000002277_9598	Q1KLX1	132	170	Peptide	39	TRUE	132_170
UP000002277_9598	Q1KLX1	134	170	Peptide	37	TRUE	132_170
UP000002277_9598	Q5IS42	93	116	Propeptide	24	TRUE	93_116
UP000002277_9598	Q30KJ8	23	71	Peptide	49	TRUE	23_71
UP000002277_9598	Q95ND7	29	46	Propeptide	18	TRUE	29_46
UP000002277_9598	Q95ND7	192	226	Propeptide	35	FALSE
UP000002277_9598	Q5CZK3	21	55	Peptide	35	TRUE	21_55
UP000002277_9598	Q5CZK3	106	131	Peptide	26	TRUE	106_131
UP000002277_9598	Q5CZK3	58	104	Propeptide	47	TRUE	58_105
UP000002277_9598	Q9GK80	306	335	Propeptide	30	TRUE	306_335
UP000002277_9598	A5A6P7	555	580	Propeptide	26	TRUE	555_580
UP000002277_9598	P84348	24	51	Propeptide	28	TRUE	24_51
UP000002277_9598	Q5G860	20	68	Propeptide	49	FALSE
UP000002277_9598	Q5IAB3	21	65	Peptide	45	TRUE	20_65
UP000002277_9598	Q30KK1	21	63	Peptide	43	FALSE
UP000002277_9598	Q30KK1	66	99	Propeptide	34	FALSE
UP000002277_9598	Q9TT12	24	64	Peptide	41	TRUE	24_64
UP000002277_9598	P30410	25	54	Peptide	30	TRUE	25_54
UP000002277_9598	P30410	90	110	Peptide	21	TRUE	90_110
UP000002277_9598	P30410	57	87	Propeptide	31	TRUE	57_87
UP000002277_9598	Q2VL88	1	6	Propeptide	6	FALSE
UP000002277_9598	Q5IS54	1	9	Propeptide	9	FALSE
UP000002277_9598	Q5IS54	10	28	Propeptide	19	FALSE
UP000002277_9598	Q95237	29	38	Propeptide	10	FALSE
UP000002280_13616	Q8HY34	96	104	Peptide	9	FALSE
UP000002280_13616	Q689Z7	17	60	Propeptide	44	TRUE	17_60
UP000002280_13616	P48798	1	9	Propeptide	9	FALSE
UP000002280_13616	Q95J88	133	138	Propeptide	6	FALSE
UP000002311_559292	P33890	232	251	Propeptide	20	TRUE	231_251
UP000002311_559292	Q12266	402	440	Peptide	39	TRUE	402_440
UP000002311_559292	P39105	635	664	Propeptide	30	TRUE	635_664
UP000002311_559292	P53379	23	65	Propeptide	43	FALSE
UP000002311_559292	P53379	576	596	Propeptide	21	TRUE	576_596
UP000002311_559292	P25653	1589	1609	Propeptide	21	TRUE	1589_1609
UP000002311_559292	Q05164	947	967	Propeptide	21	TRUE	945_967
UP000002311_559292	P0CX19	185	203	Propeptide	19	FALSE
UP000002311_559292	P0CX80	1	8	Propeptide	8	TRUE	1_9
UP000002311_559292	P38616	20	37	Propeptide	18	TRUE	20_38
UP000002311_559292	P40583	25	52	Propeptide	28	FALSE
UP000002311_559292	P40583	516	537	Propeptide	22	TRUE	516_537
UP000002311_559292	P40975	1	5	Propeptide	5	FALSE
UP000002311_559292	Q04215	402	440	Peptide	39	TRUE	402_440
UP000002311_559292	Q07990	140	161	Propeptide	22	TRUE	139_161
UP000002311_559292	P46999	22	62	Propeptide	41	FALSE
UP000002311_559292	Q99219	208	233	Peptide	26	FALSE
UP000002311_559292	P47001	22	64	Propeptide	43	FALSE
UP000002311_559292	P53219	39	46	Propeptide	8	FALSE
UP000002311_559292	Q12218	466	487	Propeptide	22	TRUE	466_487
UP000002311_559292	P53872	175	204	Propeptide	30	TRUE	175_204
UP000002311_559292	P0CX75	402	440	Peptide	39	TRUE	402_440
UP000002311_559292	Q12470	402	440	Peptide	39	TRUE	402_440
UP000002311_559292	P0CX74	402	440	Peptide	39	TRUE	402_440
UP000002311_559292	P10863	234	254	Propeptide	21	TRUE	234_254
UP000002311_559292	Q6Q5H1	402	440	Peptide	39	TRUE	402_440
UP000002311_559292	O13547	218	238	Propeptide	21	TRUE	218_238
UP000002311_559292	P01149	90	102	Peptide	13	TRUE	90_102
UP000002311_559292	P01149	111	123	Peptide	13	TRUE	111_123
UP000002311_559292	P01149	132	144	Peptide	13	TRUE	132_144
UP000002311_559292	P01149	153	165	Peptide	13	TRUE	153_165
UP000002311_559292	P01149	105	110	Propeptide	6	TRUE	105_110
UP000002311_559292	P01149	126	131	Propeptide	6	TRUE	126_131
UP000002311_559292	P01149	147	152	Propeptide	6	TRUE	147_152
UP000002311_559292	Q12282	213	236	Propeptide	24	TRUE	213_236
UP000002311_559292	P0CX18	185	203	Propeptide	19	FALSE
UP000002311_559292	P0CX61	398	438	Peptide	41	TRUE	398_438
UP000002311_559292	P0CX69	402	440	Peptide	39	TRUE	402_440
UP000002311_559292	P37302	22	56	Propeptide	35	TRUE	22_56
UP000002311_559292	Q07988	204	224	Propeptide	21	TRUE	204_224
UP000002311_559292	P08067	23	30	Propeptide	8	FALSE
UP000002311_559292	Q06135	532	555	Propeptide	24	TRUE	531_555
UP000002311_559292	Q99315	208	233	Peptide	26	FALSE
UP000002311_559292	P47178	276	298	Propeptide	23	TRUE	276_298
UP000002311_559292	Q03483	398	438	Peptide	41	TRUE	398_438
UP000002311_559292	P0CX57	402	440	Peptide	39	TRUE	402_440
UP000002311_559292	P32435	87	99	Peptide	13	TRUE	87_99
UP000002311_559292	P32435	108	120	Peptide	13	TRUE	107_120
UP000002311_559292	P32435	102	107	Propeptide	6	TRUE	102_106
UP000002311_559292	P39712	1300	1322	Propeptide	23	TRUE	1300_1322
UP000002311_559292	P47179	1138	1161	Propeptide	24	TRUE	1138_1161
UP000002311_559292	P32329	22	67	Propeptide	46	FALSE
UP000002311_559292	P32329	549	569	Propeptide	21	TRUE	549_569
UP000002311_559292	P40092	128	148	Propeptide	21	TRUE	128_148
UP000002311_559292	Q12392	398	438	Peptide	41	TRUE	398_438
UP000002311_559292	P0C2J4	398	438	Peptide	41	TRUE	398_438
UP000002311_559292	P23724	1	19	Propeptide	19	TRUE	1_19
UP000002311_559292	P32323	700	725	Propeptide	26	TRUE	700_725
UP000002311_559292	P36091	429	449	Propeptide	21	TRUE	429_449
UP000002311_559292	P48560	81	102	Propeptide	22	TRUE	81_102
UP000002311_559292	Q05777	233	254	Propeptide	22	TRUE	233_254
UP000002311_559292	P00854	1	10	Propeptide	10	TRUE	1_10
UP000002311_559292	Q2V2Q2	56	79	Propeptide	24	TRUE	56_79
UP000002311_559292	P30657	1	33	Propeptide	33	TRUE	1_33
UP000002311_559292	P53301	483	507	Propeptide	25	TRUE	483_507
UP000002311_559292	P25380	441	463	Propeptide	23	TRUE	441_463
UP000002311_559292	Q12173	208	233	Peptide	26	FALSE
UP000002311_559292	P32768	1515	1537	Propeptide	23	TRUE	1515_1537
UP000002311_559292	P46992	369	396	Propeptide	28	TRUE	369_396
UP000002311_559292	P0CX65	402	440	Peptide	39	TRUE	402_440
UP000002311_559292	P0CX76	402	440	Peptide	39	TRUE	402_440
UP000002311_559292	P20840	628	650	Propeptide	23	TRUE	628_650
UP000002311_559292	P0CX58	402	440	Peptide	39	TRUE	402_440
UP000002311_559292	P38844	309	325	Propeptide	17	FALSE
UP000002311_559292	Q7LHG5	208	233	Peptide	26	FALSE
UP000002311_559292	P0CX73	402	440	Peptide	39	TRUE	402_440
UP000002311_559292	Q12085	402	440	Peptide	39	TRUE	402_440
UP000002311_559292	Q92392	402	440	Peptide	39	TRUE	402_440
UP000002311_559292	P22146	529	559	Propeptide	31	TRUE	529_559
UP000002311_559292	Q08906	131	153	Propeptide	23	TRUE	131_153
UP000002311_559292	Q12439	398	438	Peptide	41	TRUE	398_438
UP000002311_559292	P08640	1347	1367	Propeptide	21	TRUE	1347_1367
UP000002311_559292	P0CX59	402	440	Peptide	39	TRUE	402_440
UP000002311_559292	P38624	1	19	Propeptide	19	TRUE	1_19
UP000002311_559292	Q03655	499	524	Propeptide	26	TRUE	499_524
UP000002311_559292	P43497	72	92	Propeptide	21	TRUE	72_92
UP000002311_559292	Q04433	507	528	Propeptide	22	TRUE	507_528
UP000002311_559292	Q08108	660	686	Propeptide	27	TRUE	660_686
UP000002311_559292	Q12391	402	440	Peptide	39	TRUE	402_440
UP000002311_559292	Q12408	22	34	Propeptide	13	TRUE	22_35
UP000002311_559292	Q12441	402	440	Peptide	39	TRUE	402_440
UP000002311_559292	P0CX67	402	440	Peptide	39	TRUE	402_440
UP000002311_559292	Q02786	82	101	Propeptide	20	FALSE
UP000002311_559292	Q12260	398	438	Peptide	41	TRUE	398_438
UP000002311_559292	Q08907	183	204	Propeptide	22	TRUE	183_204
UP000002311_559292	P00410	1	15	Propeptide	15	TRUE	1_15
UP000002311_559292	P0CX71	402	440	Peptide	39	TRUE	402_440
UP000002311_559292	P40552	246	269	Propeptide	24	TRUE	245_269
UP000002311_559292	Q03029	199	223	Propeptide	25	TRUE	199_223
UP000002311_559292	Q12127	113	133	Propeptide	21	TRUE	113_133
UP000002311_559292	Q12355	420	444	Propeptide	25	TRUE	420_444
UP000002311_559292	P08521	1	25	Peptide	25	FALSE
UP000002311_559292	P28319	218	239	Propeptide	22	TRUE	218_239
UP000002311_559292	P38248	407	429	Propeptide	23	TRUE	407_429
UP000002311_559292	Q12485	402	440	Peptide	39	TRUE	402_440
UP000002311_559292	P0CX72	402	440	Peptide	39	TRUE	402_440
UP000002311_559292	P0CX81	1	8	Propeptide	8	TRUE	1_9
UP000002311_559292	P34165	22	33	Peptide	12	FALSE
UP000002311_559292	P34165	1	21	Propeptide	21	FALSE
UP000002311_559292	Q08193	463	484	Propeptide	22	TRUE	463_484
UP000002311_559292	P42835	1021	1041	Propeptide	21	TRUE	1021_1041
UP000002311_559292	P53334	20	30	Propeptide	11	TRUE	20_30
UP000002311_559292	P17260	289	313	Propeptide	25	TRUE	289_313
UP000002311_559292	P38832	138	159	Propeptide	22	TRUE	138_159
UP000002311_559292	P53140	15	51	Propeptide	37	FALSE
UP000002311_559292	Q03178	19	63	Propeptide	45	FALSE
UP000002311_559292	P0CX62	398	438	Peptide	41	TRUE	398_438
UP000002311_559292	P14904	1	45	Propeptide	45	FALSE
UP000002311_559292	Q01589	319	338	Propeptide	20	TRUE	319_338
UP000002311_559292	Q01662	2	10	Propeptide	9	FALSE
UP000002311_559292	Q12217	402	440	Peptide	39	TRUE	402_440
UP000002311_559292	P38894	1053	1075	Propeptide	23	TRUE	1053_1075
UP000002311_559292	P0CX66	402	440	Peptide	39	TRUE	402_440
UP000002311_559292	Q03674	681	706	Propeptide	26	TRUE	681_706
UP000002311_559292	Q03856	402	440	Peptide	39	TRUE	402_440
UP000002311_559292	Q12293	398	438	Peptide	41	TRUE	398_438
UP000002311_559292	P08459	476	502	Propeptide	27	TRUE	476_502
UP000002311_559292	Q12303	21	47	Propeptide	27	TRUE	21_47
UP000002311_559292	Q12303	484	508	Propeptide	25	TRUE	484_508
UP000002311_559292	P36170	1147	1169	Propeptide	23	TRUE	1147_1169
UP000002311_559292	P47033	854	881	Propeptide	28	TRUE	854_881
UP000002311_559292	P0C2I4	440	478	Peptide	39	TRUE	440_478
UP000002311_559292	P47099	402	440	Peptide	39	TRUE	402_440
UP000002311_559292	Q3E6R4	43	66	Propeptide	24	TRUE	43_66
UP000002311_559292	Q99303	398	438	Peptide	41	TRUE	398_438
UP000002311_559292	Q04706	402	440	Peptide	39	TRUE	402_440
UP000002311_559292	O74302	402	440	Peptide	39	TRUE	402_440
UP000002311_559292	Q05031	438	458	Propeptide	21	TRUE	438_458
UP000002311_559292	P0CX60	402	440	Peptide	39	TRUE	402_440
UP000002311_559292	P0CX70	402	440	Peptide	39	TRUE	402_440
UP000002311_559292	P25043	1	29	Propeptide	29	TRUE	1_29
UP000002311_559292	P27654	187	210	Propeptide	24	TRUE	187_210
UP000002311_559292	Q08271	448	471	Propeptide	24	TRUE	448_471
UP000002311_559292	P25383	398	438	Peptide	41	TRUE	398_438
UP000002311_559292	P32623	446	467	Propeptide	22	TRUE	446_467
UP000002311_559292	P34166	24	35	Peptide	12	TRUE	24_35
UP000002311_559292	P34166	1	23	Propeptide	23	TRUE	1_23
UP000002311_559292	Q04951	19	29	Propeptide	11	FALSE
UP000002311_559292	P23776	20	40	Propeptide	21	TRUE	20_40
UP000002311_559292	Q12039	693	706	Propeptide	14	TRUE	693_706
UP000002311_559292	P0CX68	402	440	Peptide	39	TRUE	402_440
UP000002311_559292	Q03180	19	67	Propeptide	49	FALSE
UP000002311_559292	P36060	1	41	Propeptide	41	TRUE	1_40
UP000002311_559292	P0C2I8	402	440	Peptide	39	TRUE	402_440
UP000002311_559292	Q03964	402	440	Peptide	39	TRUE	402_440
UP000002485_284812	Q09180	32	54	Peptide	23	TRUE	32_54
UP000002485_284812	Q09180	66	88	Peptide	23	FALSE
UP000002485_284812	Q09180	100	122	Peptide	23	FALSE
UP000002485_284812	Q09180	134	156	Peptide	23	FALSE
UP000002485_284812	Q09180	21	31	Propeptide	11	FALSE
UP000002485_284812	Q09180	58	65	Propeptide	8	FALSE
UP000002485_284812	Q09180	92	99	Propeptide	8	FALSE
UP000002485_284812	Q09180	126	133	Propeptide	8	FALSE
UP000002485_284812	Q09180	160	201	Propeptide	42	TRUE	160_201
UP000002485_284812	P34069	33	41	Peptide	9	TRUE	32_41
UP000002485_284812	P34069	1	32	Propeptide	32	TRUE	1_31
UP000002485_284812	P40849	30	38	Peptide	9	TRUE	29_38
UP000002485_284812	P40849	1	29	Propeptide	29	TRUE	1_28
UP000002485_284812	Q9C0X9	20	40	Propeptide	21	FALSE
UP000002485_284812	Q9P3E4	97	123	Propeptide	27	TRUE	98_123
UP000002485_284812	Q96WV6	3945	3971	Propeptide	27	TRUE	3947_3971
UP000002485_284812	O94549	243	262	Propeptide	20	FALSE
UP000002485_284812	Q9P6S0	1540	1563	Propeptide	24	TRUE	1540_1563
UP000002485_284812	O42918	751	774	Propeptide	24	TRUE	751_774
UP000002485_284812	O74922	604	625	Propeptide	22	TRUE	604_625
UP000002485_284812	O13692	486	510	Propeptide	25	TRUE	486_510
UP000002485_284812	P34068	31	39	Peptide	9	TRUE	30_39
UP000002485_284812	P34068	1	30	Propeptide	30	TRUE	1_29
UP000002485_284812	O13960	399	421	Propeptide	23	TRUE	399_421
UP000002485_284812	Q9Y7S9	539	564	Propeptide	26	TRUE	538_564
UP000002485_284812	O13351	112	117	Propeptide	6	TRUE	112_117
UP000002485_284812	Q9P378	517	542	Propeptide	26	TRUE	517_542
UP000002485_284812	O43063	1	24	Propeptide	24	TRUE	1_24
UP000002485_284812	Q09840	552	581	Propeptide	30	TRUE	552_581
UP000002485_284812	Q09841	1	35	Propeptide	35	TRUE	1_35
UP000002485_284812	O60087	17	28	Propeptide	12	TRUE	17_25
UP000002485_284812	O94272	117	121	Propeptide	5	TRUE	117_121
UP000002485_284812	Q09175	83	102	Propeptide	20	FALSE
UP000002485_284812	Q8TFG9	1012	1036	Propeptide	25	TRUE	1012_1036
UP000002485_284812	Q9P7J9	130	156	Propeptide	27	TRUE	130_156
UP000002485_284812	Q9Y7Y7	433	456	Propeptide	24	TRUE	433_456
UP000002485_284812	C6Y4B5	97	123	Propeptide	27	TRUE	98_123
UP000002485_284812	Q92340	200	226	Propeptide	27	TRUE	201_226
UP000002494_10116	O54800	30	61	Propeptide	32	TRUE	30_61
UP000002494_10116	Q9QYH7	24	51	Peptide	28	TRUE	24_50
UP000002494_10116	Q9QYH7	76	98	Peptide	23	FALSE
UP000002494_10116	Q9QYH7	86	98	Peptide	13	FALSE
UP000002494_10116	Q9QYH7	52	75	Propeptide	24	FALSE
UP000002494_10116	Q9QYH7	99	117	Propeptide	19	FALSE
UP000002494_10116	P04166	1	11	Propeptide	11	FALSE
UP000002494_10116	P06303	30	65	Peptide	36	TRUE	30_65
UP000002494_10116	P06303	69	98	Peptide	30	TRUE	69_98
UP000002494_10116	P81278	22	52	Peptide	31	FALSE
UP000002494_10116	P81278	33	52	Peptide	20	TRUE	33_52
UP000002494_10116	P81278	57	83	Propeptide	27	TRUE	56_83
UP000002494_10116	P50343	20	29	Propeptide	10	TRUE	20_29
UP000002494_10116	P06302	2	29	Peptide	28	FALSE
UP000002494_10116	P97527	1073	1099	Propeptide	27	TRUE	1073_1099
UP000002494_10116	Q5U2V4	210	228	Propeptide	19	FALSE
UP000002494_10116	Q62813	316	338	Propeptide	23	TRUE	316_338
UP000002494_10116	Q01129	17	30	Propeptide	14	TRUE	17_30
UP000002494_10116	Q6IE75	21	62	Propeptide	42	FALSE
UP000002494_10116	Q99MH3	60	84	Peptide	25	TRUE	60_84
UP000002494_10116	Q99MH3	24	54	Propeptide	31	FALSE
UP000002494_10116	P11030	18	51	Peptide	34	FALSE
UP000002494_10116	P11030	34	51	Peptide	18	FALSE
UP000002494_10116	P35053	531	558	Propeptide	28	TRUE	531_558
UP000002494_10116	P49192	82	129	Peptide	48	FALSE
UP000002494_10116	P49192	89	129	Peptide	41	TRUE	89_129
UP000002494_10116	Q9QXQ7	38	61	Propeptide	24	FALSE
UP000002494_10116	P01161	25	54	Peptide	30	FALSE
UP000002494_10116	P01161	55	91	Peptide	37	FALSE
UP000002494_10116	P01161	103	122	Peptide	20	FALSE
UP000002494_10116	P01161	118	150	Peptide	33	FALSE
UP000002494_10116	P01161	119	150	Peptide	32	FALSE
UP000002494_10116	P01161	120	144	Peptide	25	FALSE
UP000002494_10116	P01161	123	150	Peptide	28	FALSE
UP000002494_10116	P01161	126	150	Peptide	25	TRUE	127_150
UP000002494_10116	P01161	126	149	Peptide	24	TRUE	127_150
UP000002494_10116	P01161	127	150	Peptide	24	TRUE	127_150
UP000002494_10116	P01161	127	149	Peptide	23	TRUE	127_150
UP000002494_10116	P01161	127	147	Peptide	21	TRUE	127_150
UP000002494_10116	P01161	92	102	Propeptide	11	FALSE
UP000002494_10116	P10960	17	59	Propeptide	43	FALSE
UP000002494_10116	P10960	274	309	Propeptide	36	FALSE
UP000002494_10116	P10960	390	434	Propeptide	45	FALSE
UP000002494_10116	P10960	517	554	Propeptide	38	FALSE
UP000002494_10116	Q5M872	463	481	Propeptide	19	TRUE	461_481
UP000002494_10116	P55207	98	126	Peptide	29	FALSE
UP000002494_10116	P55207	105	126	Peptide	22	TRUE	105_126
UP000002494_10116	P55207	24	73	Propeptide	50	FALSE
UP000002494_10116	Q99M75	448	473	Propeptide	26	TRUE	448_473
UP000002494_10116	Q6SLE7	1	31	Peptide	31	TRUE	1_31
UP000002494_10116	Q5BIV7	123	147	Propeptide	25	TRUE	123_147
UP000002494_10116	Q62997	431	468	Propeptide	38	FALSE
UP000002494_10116	P01015	25	34	Peptide	10	FALSE
UP000002494_10116	P01015	25	33	Peptide	9	FALSE
UP000002494_10116	P01015	25	32	Peptide	8	FALSE
UP000002494_10116	P01015	25	31	Peptide	7	FALSE
UP000002494_10116	P01015	25	29	Peptide	5	FALSE
UP000002494_10116	P01015	26	32	Peptide	7	FALSE
UP000002494_10116	P01015	27	32	Peptide	6	FALSE
UP000002494_10116	P24268	21	64	Propeptide	44	TRUE	20_62
UP000002494_10116	Q5H8A2	109	144	Peptide	36	FALSE
UP000002494_10116	Q5H8A2	27	69	Propeptide	43	FALSE
UP000002494_10116	Q5H8A2	70	105	Propeptide	36	FALSE
UP000002494_10116	Q5H8A2	147	152	Propeptide	6	TRUE	147_152
UP000002494_10116	P32822	16	24	Propeptide	9	TRUE	16_24
UP000002494_10116	P55314	32	53	Propeptide	22	TRUE	32_53
UP000002494_10116	P48679	648	662	Propeptide	15	FALSE
UP000002494_10116	P00773	17	26	Propeptide	10	TRUE	17_26
UP000002494_10116	P01186	24	32	Peptide	9	TRUE	24_32
UP000002494_10116	P01186	130	168	Peptide	39	FALSE
UP000002494_10116	P20068	142	147	Peptide	6	TRUE	142_147
UP000002494_10116	P20068	150	162	Peptide	13	TRUE	150_162
UP000002494_10116	P20068	165	169	Peptide	5	TRUE	165_169
UP000002494_10116	Q920E1	22	37	Propeptide	16	FALSE
UP000002494_10116	P61365	82	131	Peptide	50	FALSE
UP000002494_10116	P27435	19	28	Propeptide	10	TRUE	19_28
UP000002494_10116	C0HLM6	47	66	Peptide	20	FALSE
UP000002494_10116	C0HLM6	53	66	Peptide	14	TRUE	53_66
UP000002494_10116	P04917	27	75	Propeptide	49	FALSE
UP000002494_10116	P97553	183	205	Propeptide	23	TRUE	183_205
UP000002494_10116	P08426	16	24	Propeptide	9	TRUE	16_24
UP000002494_10116	P13432	23	33	Peptide	11	FALSE
UP000002494_10116	P13432	28	33	Peptide	6	FALSE
UP000002494_10116	P13432	29	33	Peptide	5	FALSE
UP000002494_10116	P13432	138	144	Peptide	7	FALSE
UP000002494_10116	Q9ES87	323	342	Propeptide	20	FALSE
UP000002494_10116	Q7TSB7	110	119	Peptide	10	FALSE
UP000002494_10116	Q4JEI2	57	87	Peptide	31	FALSE
UP000002494_10116	Q4JEI2	20	56	Propeptide	37	FALSE
UP000002494_10116	Q9JHX4	379	388	Propeptide	10	TRUE	379_388
UP000002494_10116	P10683	33	61	Peptide	29	TRUE	33_61
UP000002494_10116	P10683	20	30	Propeptide	11	FALSE
UP000002494_10116	Q9R0R3	42	77	Peptide	36	TRUE	41_77
UP000002494_10116	Q9R0R3	47	77	Peptide	31	FALSE
UP000002494_10116	Q9R0R3	50	77	Peptide	28	FALSE
UP000002494_10116	Q9R0R3	65	77	Peptide	13	FALSE
UP000002494_10116	Q9R0R3	23	41	Propeptide	19	TRUE	23_40
UP000002494_10116	P08435	82	91	Peptide	10	TRUE	82_91
UP000002494_10116	P08435	95	116	Propeptide	22	TRUE	95_116
UP000002494_10116	P08592	688	713	Peptide	26	FALSE
UP000002494_10116	P08592	688	711	Peptide	24	FALSE
UP000002494_10116	P01026	1304	1320	Peptide	17	FALSE
UP000002494_10116	P04073	17	62	Propeptide	46	TRUE	17_59
UP000002494_10116	P43145	22	41	Peptide	20	FALSE
UP000002494_10116	P43145	94	143	Peptide	50	FALSE
UP000002494_10116	P43145	45	91	Propeptide	47	FALSE
UP000002494_10116	P43145	150	185	Propeptide	36	TRUE	150_185
UP000002494_10116	P10354	361	374	Peptide	14	FALSE
UP000002494_10116	P10354	385	405	Peptide	21	FALSE
UP000002494_10116	P10354	408	426	Peptide	19	FALSE
[truncated: 2,037 more rows]
